# Supplementary material for: Anti-oncogenic and pro-differentiation effects of clorgyline, a monoamine oxidase A inhibitor, on high grade prostate cancer cells
Source: BMC Med Genomics. 2009 Aug 20;2:55. doi: 10.1186/1755-8794-2-55 (PMC2736984; doi:10.1186/1755-8794-2-55)
Supplement: Additional file 1 — Primer sequences used in RT-PCR. This Excel file lists the forward and reverse primer sequences used to validate the expression of 20 selected genes by RT-PCR. [file 1755-8794-2-55-S1.xls]

## Sheet: Sheet1
Gene	Direction	Sequence
ADRB2	Forward	5'TTCCTCTTTGCATGGAATTTG3'
	Reverse	5'AGAGGAGTGGGGGAAGAGTC3'
APC	Forward	5’CCCTAGAACCAAATCCAGCA3’
	Reverse	5’AACATGAGTGGGGTCTCCTG3’
AR	Forward	5'AGTCCCACTTGTGTCAAAAGC3'
	Reverse	5'ACTTCTGTTTCCCTTCAGCG3'
BRWD1	Forward	5’GCTTGGTGGTTTGGAACAGT3’
	Reverse	5”CCCATGGGCTAAGTTTTTCA3’
CEP70	Forward	5’AATCTGGATGCCTCACCAAC3’
	Reverse	5’AGGCCTGGTTTCCAAATCTT3’
CEP290	Forward	5’GATGCGAGTCTGCATTTGAA3’
	Reverse	5’CTTTTGCAACTGCTGTGAA3’
CHD9	Forward	5’AGAGGCCATAGCAAAAGCAA3’
	Reverse	5’TGGCTTGGATTTCATCCTTC3’
EZH2	Forward	5'TTCATGCAACACCCAACACT3'
	Reverse	5'GAGAGCAGCAGCAAACTCCT3'
FAS	Forward	5’ATAAGCCCTGTCCTCCAGGT3’
	Reverse	5’TGGAAGAAAAATGGGCTTTG3’
GOLGA4	Forward	5’CTGAGGCAAAGCAACATGAA3’
	Reverse	5’TGGACGTCGTCAAACACATT3’
GAPDH	Forward	5’GCCATGTACGTTGCTATC3’
	Reverse	5’GTTGCTGTAGCCAAATTC3'
MYO6	Forward	5’AGGCTGAGGCGTATTCAAGA3’
	Reverse	5’AAGTTTCATCCGCCTTTCCT3’
PHF3	Forward	5’GCTCGCAAACATTCAGACAA3’
	Reverse	5’GACGTGGAGCAGGAGAGAAC3’
PSA	Forward	5'GCAGCATTGAACCAGAGGAG3'
	Reverse	5'CACCATTACAGACAAGTGGGC3'
PSMA	Forward	5'ACTGAGTGGGCAGAGGAGAA3'
	Reverse	5'GCCTTCAAAGCCTTCATCAG3'
RB1CC1	Forward	5’GCGGAACAACAGACCAATTT3’
	Reverse	5’CGTTCTTGTTGCTGCATTGT3’
RGC32	Forward	5’GCCACTTCCACTACGAGGAG3’
	Reverse	5’GCTGGGGTAGAGTCTGTTGG3’
SAMD9	Forward	5’ TTTCCGATTTGCTTCAGCTT3’
	Reverse	5’TGCACTTCTTTGCTTGTTGG3’
SLITRK6	Forward	5’GCCTGATATGGAGGCACATT3’
	Reverse	5’GTTTGCTGCTCCAGGACTTC3’
SOCS2	Forward	5'GAACGGCACTGTTCACCTTT3’
	Reverse	5’GCTGGGGTAGAGTCTGTTGG3’
SATB2	Forward	5’CCTCCTCCGACTGAAGACAG3’
	Reverse	5’TGGTCTGGGTACAGGCCTAC3’
ZNF292	Forward	5’GCTGGCATTCCCAGTACATT3’
	Reverse	5’GGTTGGTCAGCAAGGTGTTT3’
