# Supplementary material for: Anti-oncogenic and pro-differentiation effects of clorgyline, a monoamine oxidase A inhibitor, on high grade prostate cancer cells
Source: BMC Med Genomics. 2009 Aug 20;2:55. doi: 10.1186/1755-8794-2-55 (PMC2736984; doi:10.1186/1755-8794-2-55)
Supplement: Additional file 2 — 156 genes upregulated by clorgyline identified by SAM. This Excel file lists the gene names, gene symbols, and fold changes for the 156 genes upregulated by clorgyline identified by SAM analysis. It can be viewed at [file 1755-8794-2-55-S2.xls]

## Sheet: Sheet1
Gene symnbol	Gene name	SAM rank	Fold change
SAMD9	Sterile alpha motif domain containing 9	1	6.25643
SLITRK6	SLIT and NTRK-like family, member 6	2	8.83468
RB1CC1	RB1-inducible coiled-coil 1	3	6.27829
GOLGA4	golgi autoantigen, golgin subfamily a, 4	4	7.87548
PHF3	PHD finger protein 3	5	6.94027
ZNF292	Zinc finger protein 292	6	5.66541
CEP70	Centrosomal protein 70kDa	7	4.43506
CEP290	Centrosomal protein 290kDa	8	5.12763
BRWD1	Bromodomain and WD repeat domain containing 1	9	4.74405
CHD9	Chromodomain helicase DNA binding protein 9	10	6.48555
ZFY	Zinc finger protein, Y-linked	11	6.37206
ARID4A	AT rich interactive domain 4A (RBP1-like)	12	6.87716
MANEA	Mannosidase, endo-alpha	13	8.00176
VPS13C	Vacuolar protein sorting 13 homolog C (S. cerevisiae)	14	6.71021
HINT3	Histidine triad nucleotide binding protein 3	15	5.44145
FZD3	Frizzled homolog 3 (Drosophila)	16	5.38487
SUHW4	Suppressor of hairy wing homolog 4 (Drosophila)	17	6.0755
DYNC2H1	Dynein, cytoplasmic 2, heavy chain 1	18	5.72893
HBII-13	HBII-13 snoRNA	19	10.5925
MBNL2	Muscleblind-like 2 (Drosophila)	20	5.31572
TAS2R45	Taste receptor, type 2, member 45	21	4.52451
ATRX	Alpha thalassemia/mental retardation syndrome X-linked (RAD54 homolog, S. cerevisiae)	22	7.57351
ANKRD12	Ankyrin repeat domain 12	23	5.51109
APC	Adenomatosis polyposis coli	24	7.92264
TMEM106B	Transmembrane protein 106B	25	4.80668
ZNF138	Zinc finger protein 138	26	4.52153
BAZ2B	Bromodomain adjacent to zinc finger domain, 2B	27	5.69226
ZNF644	Zinc finger protein 644	28	7.54495
THAP2	THAP domain containing, apoptosis associated protein 2	29	8.29233
MON2	MON2 homolog (S. cerevisiae)	30	6.11144
KTN1	Kinectin 1 (kinesin receptor)	31	4.50522
TRIP11	Thyroid hormone receptor interactor 11	32	6.27746
IBTK	Inhibitor of Bruton agammaglobulinemia tyrosine kinase	33	4.72824
DST	Dystonin	34	6.01302
ZNF141	Zinc finger protein 141	35	3.46076
HBBP1	Hemoglobin, beta pseudogene 1	36	6.09469
VPS13A	Vacuolar protein sorting 13 homolog A (S. cerevisiae)	37	5.87823
CNTN3	Contactin 3 (plasmacytoma associated)	38	4.60169
CPD	Carboxypeptidase D	39	3.18866
ZFYVE16	Zinc finger, FYVE domain containing 16	40	6.12136
TBC1D8B	FLJ20298 protein	41	5.22916
ZNF721	zinc finger protein 721	42	4.18213
CENTD1	Centaurin, delta 1	43	4.43427
DMXL1	Dmx-like 1	44	6.43384
PHIP	Pleckstrin homology domain interacting protein	45	6.13709
RSN	Restin (Reed-Steinberg cell-expressed intermediate filament-associated protein)	46	7.165
LTB	Lymphotoxin beta (TNF superfamily, member 3)	47	5.48644
MIPOL1	Mirror-image polydactyly 1	48	5.15804
MAP9	Microtubule-associated protein 9	49	5.89668
FAS	Fas (TNF receptor superfamily, member 6)	50	3.8649
ACADSB	Acyl-Coenzyme A dehydrogenase, short/branched chain	51	6.11455
POLK	Polymerase (DNA directed) kappa	52	4.50528
PHF14	PHD finger protein 14	53	4.12246
SLCO1B1	Solute carrier organic anion transporter family, member 1B1	54	6.8549
SMCHD1	Structural maintenance of chromosomes flexible hinge domain containing 1	55	5.06749
FAM44A	Family with sequence similarity 44, member A	56	6.3435
ZBTB1	Zinc finger and BTB domain containing 1	57	6.14828
CPNE9	Copine family member IX	58	10.1505
STEAP2	Six transmembrane epithelial antigen of the prostate 2	59	5.99056
ZBTB10	Zinc finger and BTB domain containing 10	60	3.36666
UPF3B	UPF3 regulator of nonsense transcripts homolog B (yeast)	61	3.6851
UBLCP1	Ubiquitin-like domain containing CTD phosphatase 1	62	4.42859
SENP6	SUMO1/sentrin specific peptidase 6	63	4.59942
CHIC1	Cysteine-rich hydrophobic domain 1	64	5.11393
MPP7	Membrane protein, palmitoylated 7 (MAGUK p55 subfamily member 7)	65	3.5541
GOLGB1	Golgi autoantigen, golgin subfamily b, macrogolgin (with transmembrane signal), 1	66	3.98281
PRODH2	Proline dehydrogenase (oxidase) 2	67	4.3765
ATG4C	ATG4 autophagy related 4 homolog C (S. cerevisiae)	68	3.67555
BDP1	B double prime 1, subunit of RNA polymerase III transcription initiation factor IIIB	69	11.1953
CTAGE5	CTAGE family, member 5	70	4.9172
AZI2	5-azacytidine induced 2	71	3.09229
DNAJC10	DnaJ (Hsp40) homolog, subfamily C, member 10	72	3.73012
ZNF658B	zinc finger protein 658B	73	3.71746
VCPIP1	Valosin containing protein (p97)/p47 complex interacting protein 1	74	3.79388
ZNF638	Zinc finger protein 638	75	5.20318
CCDC112	Coiled-coil domain containing 112	76	4.97419
CDH23	Cadherin-like 23	77	4.98419
STAG2	Stromal antigen 2	78	6.32204
STXBP4	Syntaxin binding protein 4	79	21.3601
ZNF480	Zinc finger protein 480	80	5.70451
CBLN2	Cerebellin 2 precursor	81	8.05993
DEPDC2	DEP domain containing 2	82	4.68672
CEP350	Centrosomal protein 350kDa	83	6.54607
TEX9	Testis expressed sequence 9	84	4.02734
ZNF605	Zinc finger protein 605	85	3.49751
SUHW3	Suppressor of hairy wing homolog 3 (Drosophila)	86	3.82434
IFT80	Intraflagellar transport 80 homolog (Chlamydomonas)	87	4.91364
NPAT	Nuclear protein, ataxia-telangiectasia locus	88	4.27366
RGS5	Regulator of G-protein signalling 5::Transcribed locus, strongly similar to NP_003608.1 regulator of G-protein signalling 5; Regulator of G protein signaling-5 [Homo sapiens]	89	8.73559
ABCA5	ATP-binding cassette, sub-family A (ABC1), member 5	90	4.36988
RAD54B	RAD54 homolog B (S. cerevisiae)	91	5.54214
ESCO1	Establishment of cohesion 1 homolog 1 (S. cerevisiae)	92	3.94446
CHM	Choroideremia (Rab escort protein 1)	93	6.08948
MAGEA3	Melanoma antigen family A, 3	94	7.26488
LARP2	La ribonucleoprotein domain family, member 2	95	3.41101
CFH	Complement factor H	96	4.97479
NIPBL	Nipped-B homolog (Drosophila)	97	3.8842
ZNF567	Zinc finger protein 567	98	4.81019
SEMA3C	Sema domain, immunoglobulin domain (Ig), short basic domain, secreted, (semaphorin) 3C	99	5.25285
SEPP1	Selenoprotein P, plasma, 1	100	3.20191
PCM1	Pericentriolar material 1	101	3.95754
TMED5	Transmembrane emp24 protein transport domain containing 5	102	4.66974
CENTB2	Centaurin, beta 2	103	3.88542
GK	Glycerol kinase	104	3.11649
CEP135	Centrosomal protein 135kDa	105	5.14386
ECHDC1	Enoyl Coenzyme A hydratase domain containing 1	106	4.28432
PIK3C2A	Phosphoinositide-3-kinase, class 2, alpha polypeptide	107	3.64996
PTPN22	Protein tyrosine phosphatase, non-receptor type 22 (lymphoid)	108	7.06743
NSUN3	NOL1/NOP2/Sun domain family, member 3	109	3.1313
REV3L	REV3-like, catalytic subunit of DNA polymerase zeta (yeast)	110	7.27893
TCEAL7	Transcription elongation factor A (SII)-like 7	111	5.58836
ZNF493	Zinc finger protein 493	112	3.23469
GCC2	GRIP and coiled-coil domain containing 2	113	3.23675
AKAP11	A kinase (PRKA) anchor protein 11	114	4.94626
SENP7	SUMO1/sentrin specific peptidase 7	115	2.95061
SLC4A5	Solute carrier family 4, sodium bicarbonate cotransporter, member 5	116	7.30279
RICTOR	Rapamycin-insensitive companion of mTOR	117	5.78445
RAD50	RAD50 homolog (S. cerevisiae)	118	3.62057
COBLL1	COBL-like 1	119	3.56425
NDFIP2	Nedd4 family interacting protein 2	120	5.04732
KLHL2	Kelch-like 2, Mayven (Drosophila)	121	2.80565
NUDCD1	NudC domain containing 1	122	3.96982
NFE2L2	Nuclear factor (erythroid-derived 2)-like 2	123	3.08546
VPS37A	Vacuolar protein sorting 37 homolog A (S. cerevisiae)	124	3.71719
ODF2L	Outer dense fiber of sperm tails 2-like	125	2.84574
NRIP1	Nuclear receptor interacting protein 1	126	6.99179
CENPC1	Centromere protein C 1	127	4.49653
HBD	Hemoglobin, delta	128	6.55681
ZNF449	Zinc finger protein 449	129	3.79165
SHOC2	Soc-2 suppressor of clear homolog (C. elegans)	130	4.54819
TBC1D15	TBC1 domain family, member 15	131	3.78172
AKAP9	A kinase (PRKA) anchor protein (yotiao) 9	132	9.85769
TMF1	TATA element modulatory factor 1	133	4.01958
LRAT	Lecithin retinol acyltransferase (phosphatidylcholine--retinol O-acyltransferase)	134	7.39261
B3GNT5	UDP-GlcNAc:betaGal beta-1,3-N-acetylglucosaminyltransferase 5	135	4.92229
CCDC55	Coiled-coil domain containing 55	136	3.7933
RAPGEF4	Rap guanine nucleotide exchange factor (GEF) 4	137	3.2113
PDIK1L	PDLIM1 interacting kinase 1 like	138	2.90297
RGPD5	RANBP2-like and GRIP domain containing 5	139	4.6675
NT5DC1	5'-nucleotidase domain containing 1	140	3.29721
ZCCHC6	Zinc finger, CCHC domain containing 6	141	3.9476
DKKL1	Dickkopf-like 1 (soggy)	142	5.4382
CLGN	Calmegin	143	8.57328
MOBKL1A	MOB1, Mps One Binder kinase activator-like 1A (yeast)	144	7.56894
CACNB2	Calcium channel, voltage-dependent, beta 2 subunit	145	14.0008
GABPA	GA binding protein transcription factor, alpha subunit 60kDa	146	5.96477
GNPDA2	Glucosamine-6-phosphate deaminase 2	147	6.57705
SFRS2IP	Splicing factor, arginine/serine-rich 2, interacting protein	148	5.89179
DYNC2LI1	Dynein, cytoplasmic 2, light intermediate chain 1	149	3.22002
SLK	STE20-like kinase (yeast)	150	4.16255
PCMTD1	Protein-L-isoaspartate (D-aspartate) O-methyltransferase domain containing 1	151	4.06406
WDR17	WD repeat domain 17	152	6.34234
UBE2W	Ubiquitin-conjugating enzyme E2W (putative)	153	4.03723
KLHDC1	kelch domain containing 1	154	4.27916
LIG4	Ligase IV, DNA, ATP-dependent	155	5.77502
MOSPD2	Motile sperm domain containing 2	156	5.37416
