# Supplementary material for: Anti-oncogenic and pro-differentiation effects of clorgyline, a monoamine oxidase A inhibitor, on high grade prostate cancer cells
Source: BMC Med Genomics. 2009 Aug 20;2:55. doi: 10.1186/1755-8794-2-55 (PMC2736984; doi:10.1186/1755-8794-2-55)
Supplement: Additional file 3 — Genes up- or down-regulated by clorgyline by at least 2-fold. This Excel file lists the gene names, gene symbols, and fold changes for all genes up- or down-regulated by clorgyline at 6, 24, or 96 hr. The name of each Excel sheet indicates whether the genes are up or down regulated and at what time point. It can be viewed at [file 1755-8794-2-55-S3.xls]

## Sheet: 6 hr up
Gene symbol	Gene name	Fold change
A2M	Alpha-2-macroglobulin	2.82843
AASDHPPT	Aminoadipate-semialdehyde dehydrogenase-phosphopantetheinyl transferase	3.81055
ABCA1	ATP-binding cassette, sub-family A (ABC1), member 1	2
ABCA10	**ATP-binding cassette, sub-family A (ABC1), member 10	4.19887
ABCA11	ATP-binding cassette, sub-family A (ABC1), member 11 (pseudogene)	2.96905
ABCA13	ATP-binding cassette, sub-family A (ABC1), member 13	2.15846
ABCA5	ATP-binding cassette, sub-family A (ABC1), member 5	4.53154
ABCB10	ATP-binding cassette, sub-family B (MDR/TAP), member 10	3.50642
ABCC2	ATP-binding cassette, sub-family C (CFTR/MRP), member 2	3.05252
ABCC4	ATP-binding cassette, sub-family C (CFTR/MRP), member 4	2.31338
ABCD3	ATP-binding cassette, sub-family D (ALD), member 3	3.89062
ABCE1	ATP-binding cassette, sub-family E (OABP), member 1	4.14106
ABHD13	Abhydrolase domain containing 13	3.29436
ABHD3	Abhydrolase domain containing 3	2.11404
ABHD9	Abhydrolase domain containing 9	2.31338
ABI1	Abl-interactor 1	2.88786
ACAA2	Acetyl-Coenzyme A acyltransferase 2 (mitochondrial 3-oxoacyl-Coenzyme A thiolase)::Myosin VB	3.18215
ACADM	Acyl-Coenzyme A dehydrogenase, C-4 to C-12 straight chain	3.94493
ACADSB	Acyl-Coenzyme A dehydrogenase, short/branched chain	7.72749
ACBD3	Acyl-Coenzyme A binding domain containing 3	2.41162
ACBD5	Acyl-Coenzyme A binding domain containing 5	2.63902
ACN9	ACN9 homolog (S. cerevisiae)	2.46229
ACPL2	Acid phosphatase-like 2	4.11246
ACSL4	Acyl-CoA synthetase long-chain family member 4	6.54322
ACSM3	Acyl-CoA synthetase medium-chain family member 3	4.19887
ACSS1	Acyl-CoA synthetase short-chain family member 1	2.60268
ACTR3	ARP3 actin-related protein 3 homolog (yeast)	2.49666
ACTR3B	ARP3 actin-related protein 3 homolog B (yeast	3.4822
ACTR6	**ARP6 actin-related protein 6 homolog (yeast)	2.71321
ACVR1C	Activin A receptor, type IC	4.59479
ACY1L2	Aminoacylase 1-like 2	3.24901
ADAM22	ADAM metallopeptidase domain 22	2.28153
ADAM32	ADAM metallopeptidase domain 32	2.51403
ADAM9	ADAM metallopeptidase domain 9 (meltrin gamma)	5.09824
ADAMTS3	ADAM metallopeptidase with thrombospondin type 1 motif, 3	2.96905
ADCY1	Adenylate cyclase 1 (brain)	2.58471
ADCY5	Adenylate cyclase 5	2.23457
ADCY7	Adenylate cyclase 7	2.05623
ADIPOQ	Adiponectin, C1Q and collagen domain containing	2.51403
ADORA1	Adenosine A1 receptor	2.39496
ADSS	Adenylosuccinate synthase	3.03143
AEBP2	**AE binding protein 2	3.18215
AF254117::KIAA1799	KIAA1799 protein	2.32947
AF269088::ANKRD30B	Ankyrin repeat domain 30B	3.70635
AF527836::TTTY23	testis-specific transcript, Y-linked 23	3.94493
AFAR3	aflatoxin B1 aldehyde reductase 3	2.01391
AFF3	AF4/FMR2 family, member 3	2.56685
AFFX-BioC-3_at_39_REVCOMP		2.9897
AFFX-BioDn-5_at_198_REVCOMP		2.18859
AFFX-CreX-3_at_79_REVCOMP		6.54322
AFP	Alpha-fetoprotein	2.71321
AFTPH	Aftiphilin	2.07053
AGA	Aspartylglucosaminidase	2.14355
AGL	Amylo-1, 6-glucosidase, 4-alpha-glucanotransferase (glycogen debranching enzyme, glycogen storage disease type III)	7.56846
AGPAT5	1-acylglycerol-3-phosphate O-acyltransferase 5 (lysophosphatidic acid acyltransferase, epsilon)	2.80889
AGR2	Anterior gradient 2 homolog (Xenopus laevis)	2.34567
AGT	**Angiotensinogen (serpin peptidase inhibitor, clade A, member 8)	2.04202
AHCTF1	AT hook containing transcription factor 1	6.02099
AHI1	Abelson helper integration site 1	6.77396
AHR	Aryl hydrocarbon receptor	6.06287
AHRR	aryl-hydrocarbon receptor repressor	2.12874
AHSG	Alpha-2-HS-glycoprotein	2.78949
AIF1	Allograft inflammatory factor 1	2.60268
AIM2	Absent in melanoma 2	2.92817
AJ003550::C21orf31	chromosome 21 open reading frame 31	3.13834
AJAP1	Adherens junction associated protein 1	2.58471
AK091117::LOC221362	Hypothetical protein LOC221362	2.73208
AK091662::C20orf80	chromosome 20 open reading frame 80	2.54912
AK131095::LOC390660	FLJ00317 protein	2.37841
AK3	Adenylate kinase 3	2.37841
AKAP1	A kinase (PRKA) anchor protein 1	2.90795
AKAP11	A kinase (PRKA) anchor protein 11	37.7918
AKAP9	A kinase (PRKA) anchor protein (yotiao) 9	10.6295
AL713649::LOC202460	Hypothetical protein LOC202460	10.7034
AL833444::LOC285527	hypothetical protein LOC285527	4.34694
AL833583::TAS2R60	taste receptor, type 2, member 60	2.77022
ALB	Albumin	3.11666
ALCAM	**Activated leukocyte cell adhesion molecule	6.77396
ALDH1A1	Aldehyde dehydrogenase 1 family, member A1	3.45815
ALG10	Asparagine-linked glycosylation 10 homolog (yeast, alpha-1,2-glucosyltransferase)	3.4822
ALG5	Asparagine-linked glycosylation 5 homolog (S. cerevisiae, dolichyl-phosphate beta-glucosyltransferase)	2.53151
ALG6	Asparagine-linked glycosylation 6 homolog (S. cerevisiae, alpha-1,3-glucosyltransferase)	3.86375
ALLC	Allantoicase	12.295
ALMS1	Alstrom syndrome 1	2.94854
ALOX12B	Arachidonate 12-lipoxygenase, 12R type	3.4822
ALS2CR13	Amyotrophic lateral sclerosis 2 (juvenile) chromosome region, candidate 13	2.96905
ALS2CR16	Full-length cDNA clone CS0CAP005YL18 of Thymus of Homo sapiens (human)::amyotrophic lateral sclerosis 2 (juvenile) chromosome region, candidate 16	2.60268
ALS2CR8	Amyotrophic lateral sclerosis 2 (juvenile) chromosome region, candidate 8	2.17347
AmbionSpike8_1800_a_35_2		2.51403
AMBP	Alpha-1-microglobulin/bikunin precursor	2.23457
AMD1	Adenosylmethionine decarboxylase 1	2.62079
AMDHD1	Amidohydrolase domain containing 1	2.20381
AMH	Anti-Mullerian hormone	2.63902
AMMECR1	Alport syndrome, mental retardation, midface hypoplasia and elliptocytosis chromosomal region, gene 1	2.88786
AMY1A::AMY2A	**Amylase, alpha 1A; salivary::amylase, alpha 2A; pancreatic	2.53151
AMY2A	amylase, alpha 2A; pancreatic	2.46229
AMY2B	amylase, alpha 2B; pancreatic	3.24901
ANAPC10	Anaphase promoting complex subunit 10	2.49666
ANAPC13	**Anaphase promoting complex subunit 13	2.46229
ANAPC4	Anaphase promoting complex subunit 4	2.69447
ANGEL2	**Angel homolog 2 (Drosophila)	2.73208
ANGPT1	Angiopoietin 1	2.31338
ANK2	Ankyrin 2, neuronal	5.42642
ANKIB1	Ankyrin repeat and IBR domain containing 1	3.78423
ANKMY2	Ankyrin repeat and MYND domain containing 2	2.02792
ANKRA2	Ankyrin repeat, family A (RFXANK-like), 2	2.69447
ANKRD1	Ankyrin repeat domain 1 (cardiac muscle)	6.32033
ANKRD10	Ankyrin repeat domain 10	2.88786
ANKRD12	Ankyrin repeat domain 12	6.9644
ANKRD13C	**Ankyrin repeat domain 13C	2
ANKRD20A1	Ankyrin repeat domain 20 family, member A1	3.16017
ANKRD21	ankyrin repeat domain 21	2.77022
ANKRD22	Ankyrin repeat domain 22	4.02782
ANKRD26	Ankyrin repeat domain 26	4.25748
ANKRD31	Ankyrin repeat domain 31	13.1775
ANKRD32	Ankyrin repeat domain 32	4.69134
ANKRD32::BRCTD1	Ankyrin repeat domain 32::BRCT domain containing 1	3.34035
ANKRD36::KIAA1641	KIAA1641::ankyrin repeat domain 36	2.14355
ANKRD46	Ankyrin repeat domain 46	2.78949
ANKRD49	Ankyrin repeat domain 49	2.63902
ANKRD50	Ankyrin repeat domain 50	4.31691
ANKRD6	Ankyrin repeat domain 6	3.83706
ANKRD7	Ankyrin repeat domain 7	2.90795
ANLN	Anillin, actin binding protein (scraps homolog, Drosophila)	4.72397
ANP32E	Acidic (leucine-rich) nuclear phosphoprotein 32 family, member E	5.27803
ANUBL1	AN1, ubiquitin-like, homolog (Xenopus laevis)	2.07053
ANXA1	Annexin A1	4.02782
ANXA10	Annexin A10	2.88786
ANXA2	Annexin A2	2
AP1S2	Adaptor-related protein complex 1, sigma 2 subunit	2.67586
AP3M1	Adaptor-related protein complex 3, mu 1 subunit	2.88786
AP3M2	Adaptor-related protein complex 3, mu 2 subunit	2.37841
APBA2	Amyloid beta (A4) precursor protein-binding, family A, member 2 (X11-like)	4.16986
APBB1IP	Amyloid beta (A4) precursor protein-binding, family B, member 1 interacting protein	2.08493
APC	Adenomatosis polyposis coli	8.51496
APCDD1	Adenomatosis polyposis coli down-regulated 1	2.04202
APIP	APAF1 interacting protein	2.31338
APOA1	**Apolipoprotein A-I	2.96905
APOA2	Apolipoprotein A-II	3.13834
APOB	Apolipoprotein B (including Ag(x) antigen)	2.62079
APOC1	apolipoprotein C-I	2.51403
APOH	Apolipoprotein H (beta-2-glycoprotein I)	2.90795
APOL6	Apolipoprotein L, 6	4.11246
APPBP1	Amyloid beta precursor protein binding protein 1	3.05252
APPBP2	Amyloid beta precursor protein (cytoplasmic tail) binding protein 2	3.89062
APPL	Adaptor protein containing pH domain, PTB domain and leucine zipper motif 1	4.02782
APRIN	**Androgen-induced proliferation inhibitor	4.99332
AQP6	Aquaporin 6, kidney specific	2.58471
AQR	Aquarius homolog (mouse)	2.26577
AREG	Amphiregulin (schwannoma-derived growth factor)	2.09943
ARFGEF1	ADP-ribosylation factor guanine nucleotide-exchange factor 1(brefeldin A-inhibited)	2.63902
ARFIP1	ADP-ribosylation factor interacting protein 1 (arfaptin 1)	3.5801
ARHGAP11A	Rho GTPase activating protein 11A	3.83706
ARHGAP12	Rho GTPase activating protein 12	6.06287
ARHGAP15	Rho GTPase activating protein 15	5.38893
ARHGAP18	Rho GTPase activating protein 18	2.21914
ARHGAP21	Rho GTPase activating protein 21	3.11666
ARHGAP29	Rho GTPase activating protein 29	4.05584
ARHGAP5	Rho GTPase activating protein 5	3.03143
ARHGAP6	Rho GTPase activating protein 6	7.01285
ARHGEF6	Rac/Cdc42 guanine nucleotide exchange factor (GEF) 6	2.41162
ARID4A	AT rich interactive domain 4A (RBP1-like)	14.6213
ARID4B	AT rich interactive domain 4B (RBP1- like)	6.9163
ARID5B	AT rich interactive domain 5B (MRF1-like)	2.80889
ARL13B	ADP-ribosylation factor-like 13B	5.73582
ARL15	ADP-ribosylation factor-like 15	2.07053
ARL17P1	ADP-ribosylation factor-like 17 pseudogene 1	2.14355
ARL4A	ADP-ribosylation factor-like 4A	2.63902
ARL4P	ADP-ribosylation factor-like 4 pseudogene	2.07053
ARL5A	ADP-ribosylation factor-like 5A	2.67586
ARL5B	ADP-ribosylation factor-like 5B	6.58873
ARL6	ADP-ribosylation factor-like 6	3.24901
ARL6IP6	ADP-ribosylation-like factor 6 interacting protein 6	2.58471
ARL8B	ADP-ribosylation factor-like 8B	2.58471
ARMC1	Armadillo repeat containing 1	2.65737
ARMC4	Armadillo repeat containing 4	2.25012
ARMC8	Armadillo repeat containing 8	2.63902
ARMCX2	Armadillo repeat containing, X-linked 2	2.09943
ARMCX3	Armadillo repeat containing, X-linked 3	2.60268
ARMCX5::GPRASP1	G protein-coupled receptor associated sorting protein 1::armadillo repeat containing, X-linked 5	2.65737
ARMETL1	arginine-rich, mutated in early stage tumors-like 1	2.01391
ARNT2	Aryl-hydrocarbon receptor nuclear translocator 2	2.15846
ARNTL	Aryl hydrocarbon receptor nuclear translocator-like	2.37841
ARPC3	Actin related protein 2/3 complex, subunit 3, 21kDa	2.20381
ARPP-19	Cyclic AMP phosphoprotein, 19 kD	2.23457
ARRDC3	Arrestin domain containing 3	2.78949
ARSK	Arylsulfatase family, member K	3.41054
ARV1	ARV1 homolog (S. cerevisiae)	2.34567
ASAH1	N-acylsphingosine amidohydrolase (acid ceramidase) 1	2.39496
ASB3	Ankyrin repeat and SOCS box-containing 3	2.18859
ASB9	Ankyrin repeat and SOCS box-containing 9	2.15846
ASCC3	Activating signal cointegrator 1 complex subunit 3	3.91768
ASCIZ	ATM/ATR-Substrate Chk2-Interacting Zn2+-finger protein	2.12874
ASF1A	**ASF1 anti-silencing function 1 homolog A (S. cerevisiae)	6.27667
ASMT::RP13-297E16.1	DNA segment on chromosome X and Y (unique) 155 expressed sequence, isoform 1::acetylserotonin O-methyltransferase	2.28153
ASNSD1	Asparagine synthetase domain containing 1	3.16017
ASPH	Aspartate beta-hydroxylase	3.11666
ASPM	Asp (abnormal spindle)-like, microcephaly associated (Drosophila)	3.94493
ASXL1	Additional sex combs like 1 (Drosophila)	2.05623
ATAD1	**ATPase family, AAA domain containing 1	2.73208
ATAD2	ATPase family, AAA domain containing 2	2.73208
ATCAY	Ataxia, cerebellar, Cayman type (caytaxin)	2.34567
ATF2	Activating transcription factor 2	7.06162
ATG12	ATG12 autophagy related 12 homolog (S. cerevisiae)	2.88786
ATG16L2	ATG16 autophagy related 16-like 2 (S. cerevisiae)	2.12874
ATG4C	ATG4 autophagy related 4 homolog C (S. cerevisiae)	4.69134
ATG5	ATG5 autophagy related 5 homolog (S. cerevisiae)	2.75108
ATM	**Ataxia telangiectasia mutated (includes complementation groups A, C and D)	3.05252
ATP10B	**ATPase, Class V, type 10B	2.63902
ATP10D	ATPase, Class V, type 10D	3.53081
ATP11B	ATPase, Class VI, type 11B	5.54044
ATP11C	ATPase, Class VI, type 11C	6.06287
ATP13A3	ATPase type 13A3	4.46915
ATP1B1	ATPase, Na+/K+ transporting, beta 1 polypeptide	2.20381
ATP1B3	ATPase, Na+/K+ transporting, beta 3 polypeptide	2.44528
ATP2B1	ATPase, Ca++ transporting, plasma membrane 1	6.82108
ATP4A	ATPase, H+/K+ exchanging, alpha polypeptide	2.78949
ATP5E	ATP synthase, H+ transporting, mitochondrial F1 complex, epsilon subunit	2.12874
ATP5F1	ATP synthase, H+ transporting, mitochondrial F0 complex, subunit B1	2.67586
ATP5L	ATP synthase, H+ transporting, mitochondrial F0 complex, subunit G	2.82843
ATP6V1A	**ATPase, H+ transporting, lysosomal 70kDa, V1 subunit A	2.32947
ATP6V1C1	ATPase, H+ transporting, lysosomal 42kDa, V1 subunit C1	3.20428
ATP6V1D	ATPase, H+ transporting, lysosomal 34kDa, V1 subunit D	2.11404
ATP6V1G1	ATPase, H+ transporting, lysosomal 13kDa, V1 subunit G1	2.47942
ATP6V1G2	ATPase, H+ transporting, lysosomal 13kDa, V1 subunit G2	24.0839
ATP7A	ATPase, Cu++ transporting, alpha polypeptide (Menkes syndrome)	2.78949
ATP8A1	ATPase, aminophospholipid transporter (APLT), Class I, type 8A, member 1	12.3805
ATPBD1C	**ATP binding domain 1 family, member C	2.88786
ATPBD4	ATP binding domain 4	2.39496
ATR	Ataxia telangiectasia and Rad3 related	2.67586
ATRX	Alpha thalassemia/mental retardation syndrome X-linked (RAD54 homolog, S. cerevisiae)	10.4107
AVPR1B	Arginine vasopressin receptor 1B	3.65533
AXIN2	Axin 2 (conductin, axil)	2.51403
AYTL1	acyltransferase like 1	3.5801
B3GALNT1	Beta-1,3-N-acetylgalactosaminyltransferase 1 (globoside blood group)	2.39496
B3GALTL	Beta 1,3-galactosyltransferase-like	2.11404
B3GNT5	UDP-GlcNAc:betaGal beta-1,3-N-acetylglucosaminyltransferase 5	7.11074
B4GALT6	UDP-Gal:betaGlcNAc beta 1,4- galactosyltransferase, polypeptide 6	4.02782
BACH1	BTB and CNC homology 1, basic leucine zipper transcription factor 1	5.46416
BAG2	BCL2-associated athanogene 2	3.43426
BAGE	B melanoma antigen	2.92817
BAMBI	BMP and activin membrane-bound inhibitor homolog (Xenopus laevis)	2.44528
BAT2	HLA-B associated transcript 2	2.73208
BAT4	HLA-B associated transcript 4	12.8171
BAZ1A	Bromodomain adjacent to zinc finger domain, 1A	4.72397
BAZ2B	Bromodomain adjacent to zinc finger domain, 2B	7.78124
BBS10	Bardet-Biedl syndrome 10	3.63008
BBS7	Bardet-Biedl syndrome 7	5.77572
BBX	Bobby sox homolog (Drosophila)	3.22657
BCAP29	B-cell receptor-associated protein 29	2.51403
BCAS1	Breast carcinoma amplified sequence 1	2.11404
BCAS2	Breast carcinoma amplified sequence 2	4.78991
BCAT1	Branched chain aminotransferase 1, cytosolic	3.22657
BCCIP	BRCA2 and CDKN1A interacting protein	2.37841
BCHE	Butyrylcholinesterase	3.03143
BCKDHB	Branched chain keto acid dehydrogenase E1, beta polypeptide (maple syrup urine disease)	2.47942
BCL11A	B-cell CLL/lymphoma 11A (zinc finger protein)	2.41162
BCL2	B-cell CLL/lymphoma 2	2.65737
BCLAF1	BCL2-associated transcription factor 1	2.62079
BCMP11	Breast cancer membrane protein 11	2.26577
BCOR	BCL6 co-repressor	2.31338
BCR/TCR_IGHV7-81	BCR/TCR^IGHV7-81	2.04202
BCR/TCR_IGKV1D-43	BCR/TCR^IGKV1D-43	2.65737
BCR/TCR_IGLC6	BCR/TCR^IGLC6	2.02792
BCR/TCR_IGLC7	BCR/TCR^IGLC7	2.18859
BCR/TCR_IGLV(VI)-22-1	BCR/TCR^IGLV(VI)-22-1	3.18215
BCR/TCR_IGLV1-41	BCR/TCR^IGLV1-41	2.21914
BCR/TCR_IGLV1-50	BCR/TCR^IGLV1-50	2.36199
BCR/TCR_IGLV7-43	BCR/TCR^IGLV7-43	2.23457
BCR/TCR_TRBV20/OR9-2	BCR/TCR^TRBV20/OR9-2	2.94854
BCR/TCR_TRGV10	BCR/TCR^TRGV10	3.63008
BCR/TCR_TRGV2	BCR/TCR^TRGV2	4.50023
BDNF	Brain-derived neurotrophic factor	4.34694
BDP1	B double prime 1, subunit of RNA polymerase III transcription initiation factor IIIB	13.6422
BET1	BET1 homolog (S. cerevisiae)	3.01049
BEX1	Brain expressed, X-linked 1	3.36359
BEXL1	Brain expressed X-linked-like 1	2.94854
BIC	BIC transcript	2.58471
BICD1	**Bicaudal D homolog 1 (Drosophila)	2.25012
BIN1	Bridging integrator 1	6.02099
BIN2	Bridging integrator 2	2.21914
BIRC2	Baculoviral IAP repeat-containing 2::Transcribed locus, strongly similar to NP_001157.1 baculoviral IAP repeat-containing protein 2; NFR2-TRAF signalling complex protein; apoptosis inhibitor 1 [Homo sapiens]	4.31691
BIRC3	Baculoviral IAP repeat-containing 3	4.25748
BIRC4	Baculoviral IAP repeat-containing 4	3.34035
BIRC6	Baculoviral IAP repeat-containing 6 (apollon)	2.54912
BIVM	Basic, immunoglobulin-like variable motif containing	2.77022
BLK	B lymphoid tyrosine kinase	8.39773
BLM	Bloom syndrome	2.18859
BLZF1	Basic leucine zipper nuclear factor 1 (JEM-1)	2.94854
BMF	Bcl2 modifying factor	4.08405
BMI1	B lymphoma Mo-MLV insertion region (mouse)	4.19887
BMPR1A	Bone morphogenetic protein receptor, type IA	3.03143
BMPR2	Bone morphogenetic protein receptor, type II (serine/threonine kinase)	8.75435
BMX	BMX non-receptor tyrosine kinase	2.46229
BNIP2	BCL2/adenovirus E1B 19kDa interacting protein 2	3.89062
BNIP3	**BCL2/adenovirus E1B 19kDa interacting protein 3	2.14355
BNIP3L	BCL2/adenovirus E1B 19kDa interacting protein 3-like	4.05584
BRCA1	Breast cancer 1, early onset	3.41054
BRCTD1	BRCT domain containing 1	2.41162
BRD8	Bromodomain containing 8	3.38698
BRMS1L	Breast cancer metastasis-suppressor 1-like	3.41054
BRUNOL6	Bruno-like 6, RNA binding protein (Drosophila)	3.63008
BRWD1	**Bromodomain and WD repeat domain containing 1	6.72717
BRWD2	Bromodomain and WD repeat domain containing 2	2.60268
BRWD3	bromodomain and WD repeat domain containing 3	2.34567
BSN	Bassoon (presynaptic cytomatrix protein)	2.90795
BTAF1	BTAF1 RNA polymerase II, B-TFIID transcription factor-associated, 170kDa (Mot1 homolog, S. cerevisiae)	2.37841
BTBD7	BTB (POZ) domain containing 7	2.17347
BTBD8	BTB (POZ) domain containing 8	3.63008
BTC	Betacellulin	2.09943
BTF3	Basic transcription factor 3	2.01391
BTF3L1	basic transcription factor 3, like 1	2.94854
BTF3L4	Basic transcription factor 3-like 4	2.12874
BTG3	BTG family, member 3	2.44528
BTN3A1	Butyrophilin, subfamily 3, member A1	2.01391
BUB1B	BUB1 budding uninhibited by benzimidazoles 1 homolog beta (yeast)	3.22657
BXDC1	Brix domain containing 1	2.69447
BXDC1P	brix domain containing 1 pseudogene	3.31728
BXDC2	Brix domain containing 2	2.58471
C10orf118	Chromosome 10 open reading frame 118	5.57897
C10orf18	Chromosome 10 open reading frame 18	4.14106
C10orf32	Chromosome 10 open reading frame 32	4.25748
C10orf37	Chromosome 10 open reading frame 37	2.07053
C10orf6	Chromosome 10 open reading frame 6	2.44528
C10orf78	Chromosome 10 open reading frame 78	2.31338
C10orf97	Chromosome 10 open reading frame 97	2.53151
C11orf30	Chromosome 11 open reading frame 30	2.62079
C11orf58	**Chromosome 11 open reading frame 58	3.13834
C11orf61	Chromosome 11 open reading frame 61	2.75108
C11orf69	Chromosome 11 open reading frame 69	2.05623
C11orf74	Chromosome 11 open reading frame 74	2.44528
C11orf9	Chromosome 11 open reading frame 9	2.47942
C12orf11	chromosome 12 open reading frame 11	2.32947
C12orf23	Chromosome 12 open reading frame 23	4.02782
C12orf24	Chromosome 12 open reading frame 24	2.25012
C12orf29	Chromosome 12 open reading frame 29	4.46915
C12orf30	Chromosome 12 open reading frame 30	5.06303
C12orf35	Chromosome 12 open reading frame 35	5.81589
C12orf46	Chromosome 12 open reading frame 46	12.6407
C12orf48	Chromosome 12 open reading frame 48	3.20428
C12orf5	Chromosome 12 open reading frame 5	2.2974
C12orf53	Chromosome 12 open reading frame 53	2.11404
C13orf24	Chromosome 13 open reading frame 24	4.50023
C13orf7	**Chromosome 13 open reading frame 7	3.81055
C14orf10	Chromosome 14 open reading frame 10	3.13834
C14orf100	Chromosome 14 open reading frame 100	2.2974
C14orf104	Chromosome 14 open reading frame 104	2.31338
C14orf106	Chromosome 14 open reading frame 106	3.55537
C14orf108	Chromosome 14 open reading frame 108	3.45815
C14orf11	Chromosome 14 open reading frame 11	2.01391
C14orf112	Chromosome 14 open reading frame 112	2.01391
C14orf125	Chromosome 14 open reading frame 125	3.83706
C14orf129	Chromosome 14 open reading frame 129	4.65893
C14orf132	Chromosome 14 open reading frame 132	2.42839
C14orf135	**Chromosome 14 open reading frame 135	2.58471
C14orf138	**Chromosome 14 open reading frame 138	4.62675
C14orf142	Chromosome 14 open reading frame 142	4.43828
C14orf145	chromosome 14 open reading frame 145	7.3615
C14orf147	Chromosome 14 open reading frame 147	2.71321
C14orf166	Chromosome 14 open reading frame 166	2.14355
C14orf24	Chromosome 14 open reading frame 24	4.11246
C14orf32	Chromosome 14 open reading frame 32	2.28153
C14orf39	chromosome 14 open reading frame 39	13.1775
C14orf45	Chromosome 14 open reading frame 45	2.9897
C14orf91	Chromosome 14 open reading frame 91	22.1618
C15orf15	Chromosome 15 open reading frame 15	2.49666
C15orf29	Chromosome 15 open reading frame 29::Transcribed locus	3.18215
C15orf31	chromosome 15 open reading frame 31	3.70635
C15orf41	Chromosome 15 open reading frame 41	2.12874
C15orf5	Chromosome 15 open reading frame 5	4.05584
C16orf28	Chromosome 16 open reading frame 28	2.77022
C16orf52	Chromosome 16 open reading frame 52	2.01391
C16orf63	Chromosome 16 open reading frame 63	2.78949
C16orf69	**Chromosome 16 open reading frame 69	2.18859
C17orf41	Chromosome 17 open reading frame 41	2.92817
C17orf42	Chromosome 17 open reading frame 42	2.56685
C17orf60	Chromosome 17 open reading frame 60	3.20428
C17orf76	Chromosome 17 open reading frame 76	2.01391
C18orf1	Chromosome 18 open reading frame 1	2.2974
C18orf12	Chromosome 18 open reading frame 12	2.17347
C18orf21	Chromosome 18 open reading frame 21	2.86791
C18orf4	Chromosome 18 open reading frame 4	2.49666
C18orf51	Chromosome 18 open reading frame 51	2.20381
C18orf54	Chromosome 18 open reading frame 54	6.54322
C19orf2	Chromosome 19 open reading frame 2	2.2974
C1D	Nuclear DNA-binding protein	2.69447
C1GALT1	Core 1 synthase, glycoprotein-N-acetylgalactosamine 3-beta-galactosyltransferase, 1	3.83706
C1GALT1C1	C1GALT1-specific chaperone 1	2.51403
C1orf103	Chromosome 1 open reading frame 103	3.01049
C1orf121	Chromosome 1 open reading frame 121	2.15846
C1orf124	Chromosome 1 open reading frame 124	2.39496
C1orf125	Chromosome 1 open reading frame 125	3.22657
C1orf131	Chromosome 1 open reading frame 131	2.88786
C1orf156	Chromosome 1 open reading frame 156	2.32947
C1orf165	Chromosome 1 open reading frame 165	9.57983
C1orf174	Chromosome 1 open reading frame 174	3.03143
C1orf181	Chromosome 1 open reading frame 181	2.62079
C1orf188	chromosome 1 open reading frame 188	2.42839
C1orf24	Chromosome 1 open reading frame 24	2.09943
C1orf25	Chromosome 1 open reading frame 25	3.11666
C1orf26	Chromosome 1 open reading frame 26	4.78991
C1orf27	Chromosome 1 open reading frame 27	5.57897
C1orf31	Chromosome 1 open reading frame 31	2.18859
C1orf41	Chromosome 1 open reading frame 41	2
C1orf48	Chromosome 1 open reading frame 48	2.01391
C1orf52	Chromosome 1 open reading frame 52	8.57419
C1orf58	Chromosome 1 open reading frame 58	2.2974
C1orf63	Chromosome 1 open reading frame 63	2.05623
C1orf64	Chromosome 1 open reading frame 64	2.73208
C1orf67	Chromosome 1 open reading frame 67	3.07375
C1orf82	Chromosome 1 open reading frame 82	2.62079
C1orf9	Chromosome 1 open reading frame 9	4.14106
C1orf96	**Chromosome 1 open reading frame 96	3.01049
C1QTNF3	C1q and tumor necrosis factor related protein 3	4.59479
C1R	Complement component 1, r subcomponent	3.22657
C2	Complement component 2	2.08493
C20orf119	chromosome 20 open reading frame 119	2.51403
C20orf12	Chromosome 20 open reading frame 12	2.17347
C20orf128	chromosome 20 open reading frame 128	2.17347
C20orf175	Chromosome 20 open reading frame 175	2.20381
C20orf197	Hypothetical protein FLJ33860	2.39496
C20orf23	Chromosome 20 open reading frame 23	3.18215
C20orf30	Chromosome 20 open reading frame 30	2.39496
C20orf38::SPTLC2L	Chromosome 20 open reading frame 38::Serine palmitoyltransferase, long chain base subunit 2-like (aminotransferase 2)	2.18859
C20orf45	chromosome 20 open reading frame 45	5.1337
C20orf59	Chromosome 20 open reading frame 59	2.17347
C20orf6	Chromosome 20 open reading frame 6	3.31728
C20orf75	Chromosome 20 open reading frame 75	3.01049
C21orf45	Chromosome 21 open reading frame 45	2.08493
C21orf55	Chromosome 21 open reading frame 55	2.21914
C21orf66	**Chromosome 21 open reading frame 66	4.11246
C21orf71	Chromosome 21 open reading frame 71	2.82843
C21orf81	Chromosome 21 open reading frame 81	3.86375
C21orf86	**Chromosome 21 open reading frame 86	3.36359
C21orf91	Chromosome 21 open reading frame 91	11.8762
C2orf25	Chromosome 2 open reading frame 25	2.58471
C2orf3	Chromosome 2 open reading frame 3	3.53081
C2orf30	**Chromosome 2 open reading frame 30	3.81055
C2orf32	Chromosome 2 open reading frame 32	2.28153
C2orf33	Chromosome 2 open reading frame 33	2.14355
C2orf37	Chromosome 2 open reading frame 37	2.80889
C2orf4	Chromosome 2 open reading frame 4	2.08493
C3orf14	**Chromosome 3 open reading frame 14	2.69447
C3orf17	Chromosome 3 open reading frame 17	2.36199
C3orf23	Chromosome 3 open reading frame 23	3.605
C3orf28	Chromsome 3 open reading frame 28	2.15846
C3orf32	Chromosome 3 open reading frame 32	2.71321
C3orf57	chromosome 3 open reading frame 57	2.75108
C3orf58	Chromosome 3 open reading frame 58	3.63008
C3orf63	Chromosome 3 open reading frame 63	3.83706
C3orf64	**Chromosome 3 open reading frame 64	3.13834
C3orf9	Chromosome 3 open reading frame 9	2.31338
C4A	Complement component 4A (Rodgers blood group)	2.05623
C4BPA	Complement component 4 binding protein, alpha	3.09513
C4orf13	Chromosome 4 open reading frame 13	4.19887
C4orf15	Chromosome 4 open reading frame 15	9.00047
C4orf16	Chromosome 4 open reading frame 16	4.14106
C4orf18	Chromosome 4 open reading frame 18	4.95883
C4orf24	Chromosome 4 open reading frame 24	2.01391
C4orf27	Chromosome 4 open reading frame 27	3.29436
C4orf29	Hypothetical protein FLJ21106	3.13834
C4orf31	CDNA FLJ36413 fis, clone THYMU2010816::Hypothetical protein FLJ23191	4.65893
C5orf13	Chromosome 5 open reading frame 13	2.90795
C5orf15	Chromosome 5 open reading frame 15	2.14355
C5orf22	Chromosome 5 open reading frame 22	2.2974
C5orf23	Chromosome 5 open reading frame 23	3.91768
C5orf24	Chromosome 5 open reading frame 24	3.5801
C5orf3	Chromosome 5 open reading frame 3	4.19887
C5orf5	Chromosome 5 open reading frame 5	2.62079
C6orf111	Chromosome 6 open reading frame 111	3.01049
C6orf113	Chromosome 6 open reading frame 113	3.63008
C6orf115	Chromosome 6 open reading frame 115	2.04202
C6orf130	Chromosome 6 open reading frame 130	2.04202
C6orf152	Chromosome 6 open reading frame 152	5.89708
C6orf159	chromosome 6 open reading frame 159	2.39496
C6orf163	chromosome 6 open reading frame 163	5.50217
C6orf167	Chromosome 6 open reading frame 167	3.78423
C6orf170	Chromosome 6 open reading frame 170	3.75809
C6orf176	Chromosome 6 open reading frame 176	2.47942
C6orf182	Chromosome 6 open reading frame 182	3.5801
C6orf190	chromosome 6 open reading frame 190	3.27161
C6orf195	chromosome 6 open reading frame 195	2.65737
C6orf199	Chromosome 6 open reading frame 199	2.17347
C6orf203	Chromosome 6 open reading frame 203	2.08493
C6orf204	Chromosome 6 open reading frame 204	3.24901
C6orf211	Chromosome 6 open reading frame 211	6.23332
C6orf217	Chromosome 6 open reading frame 217	2.08493
C6orf218	Chromosome 6 open reading frame 218	2.44528
C6orf55	Chromosome 6 open reading frame 55	3.05252
C6orf60	Chromosome 6 open reading frame 60	2.32947
C6orf62	Chromosome 6 open reading frame 62	2.04202
C6orf65	Chromosome 6 open reading frame 65	2.69447
C6orf66	Chromosome 6 open reading frame 66	2.96905
C6orf68	Chromosome 6 open reading frame 68	2.34567
C6orf75	Chromosome 6 open reading frame 75	4.34694
C7orf23	Chromosome 7 open reading frame 23	2.32947
C7orf36	Chromosome 7 open reading frame 36	2.07053
C8orf1	Chromosome 8 open reading frame 1	3.75809
C8orf31	chromosome 8 open reading frame 31	2.11404
C8orf4	Chromosome 8 open reading frame 4	2.32947
C8orf48	Chromosome 8 open reading frame 48	2.58471
C8orf53	Chromosome 8 open reading frame 53	2.41162
C8orf70	Chromosome 8 open reading frame 70	3.73213
C9orf102	Chromosome 9 open reading frame 102	3.31728
C9orf11	Chromosome 9 open reading frame 11	2.39496
C9orf130	Chromosome 9 open reading frame 130	4.43828
C9orf150	Chromosome 9 open reading frame 150	2.08493
C9orf26	**Chromosome 9 open reading frame 26 (NF-HEV)	4.92458
C9orf33	chromosome 9 open reading frame 33	2.78949
C9orf39	Chromosome 9 open reading frame 39	2.75108
C9orf40	Chromosome 9 open reading frame 40	2.23457
C9orf41	Chromosome 9 open reading frame 41	5.06303
C9orf42	chromosome 9 open reading frame 42	2.02792
C9orf5	Chromosome 9 open reading frame 5	2.39496
C9orf58	Chromosome 9 open reading frame 58	2.67586
C9orf61	Chromosome 9 open reading frame 61	2.07053
C9orf77	Chromosome 9 open reading frame 77	3.09513
C9orf80	Chromosome 9 open reading frame 80	8
C9orf82	Chromosome 9 open reading frame 82	3.36359
C9orf85	Chromosome 9 open reading frame 85	2.41162
C9orf93	Chromosome 9 open reading frame 93	3.09513
CA13	Carbonic anhydrase XIII	2.20381
CA5B::Y10697	Carbonic anhydrase VB, mitochondrial	2.12874
CA8	Carbonic anhydrase VIII	3.41054
CAB39	Calcium binding protein 39	2.51403
CABLES1	Cdk5 and Abl enzyme substrate 1	2.75108
CACHD1	Cache domain containing 1	2.31338
CACNA1C::LOC283439	Calcium channel, voltage-dependent, L type, alpha 1C subunit::Hypothetical protein LOC283439	4.59479
CACNA2D1	Calcium channel, voltage-dependent, alpha 2/delta subunit 1	3.97237
CACNB2	Calcium channel, voltage-dependent, beta 2 subunit	29.6508
CACNG8	Calcium channel, voltage-dependent, gamma subunit 8	4.31691
CACYBP	Calcyclin binding protein	2.44528
CADPS	Ca2+-dependent secretion activator	7.3615
CADPS2	Ca2+-dependent activator protein for secretion 2	2.18859
CALB1	Calbindin 1, 28kDa	3.18215
CALCRL	Calcitonin receptor-like	2.17347
CALD1	Caldesmon 1	3.31728
CALM2	Calmodulin 2 (phosphorylase kinase, delta)	2.73208
CALML4	Calmodulin-like 4	9.44794
CAMK1D	Calcium/calmodulin-dependent protein kinase ID	2.01391
CAMK2D	Calcium/calmodulin-dependent protein kinase (CaM kinase) II delta	2.37841
CAMKK1	Calcium/calmodulin-dependent protein kinase kinase 1, alpha	3.65533
CAMSAP1L1	Calmodulin regulated spectrin-associated protein 1-like 1	5.65685
CAMTA1	Calmodulin binding transcription activator 1	2.63902
CAND1	Cullin-associated and neddylation-dissociated 1	4.78991
CAND2	Cullin-associated and neddylation-dissociated 2 (putative)	3.89062
CAPN7	Calpain 7	2.67586
CAPS2	Calcyphosine 2	4.22807
CAPZA1	Capping protein (actin filament) muscle Z-line, alpha 1	2.63902
CAPZA2	Capping protein (actin filament) muscle Z-line, alpha 2	2.88786
CARD8	Caspase recruitment domain family, member 8	2.15846
CASC4	Cancer susceptibility candidate 4	3.24901
CASC5	Cancer susceptibility candidate 5	6.19026
CASD1	CAS1 domain containing 1	3.73213
CASP3	Caspase 3, apoptosis-related cysteine peptidase	2.96905
CASP8AP2	CASP8 associated protein 2	4.95883
CAT	Catalase	2
CAV1	Caveolin 1, caveolae protein, 22kDa	2.07053
CAV2	Caveolin 2	2.92817
CBFB	Core-binding factor, beta subunit	2.15846
CBR4	Carbonyl reductase 4	3.29436
CBWD1	COBW domain containing 1	4.31691
CBWD1::CBWD2	COBW domain containing 1::COBW domain containing 2	3.605
CBWD1::CBWD5	COBW domain containing 1::COBW domain containing 5	3.5801
CBWD2	COBW domain containing 2	3.43426
CBWD5::RP11-561O23.4	**COBW-like placental protein::COBW domain containing 5	3.41054
CBX2	Chromobox homolog 2 (Pc class homolog, Drosophila)	4.08405
CBX3	Chromobox homolog 3 (HP1 gamma homolog, Drosophila)	3.605
CCAR1	Cell division cycle and apoptosis regulator 1	3.63008
CCDC100	Coiled-coil domain containing 100	4.11246
CCDC109B	Coiled-coil domain containing 109B	2.26577
CCDC112	Coiled-coil domain containing 112	4.82323
CCDC14	Coiled-coil domain containing 14	5.02805
CCDC15	Coiled-coil domain containing 15	2.46229
CCDC18	Coiled-coil domain containing 18	4.16986
CCDC34	Coiled-coil domain containing 34	2.07053
CCDC4	Coiled-coil domain containing 4	2.96905
CCDC41	Coiled-coil domain containing 41	3.01049
CCDC46	Coiled-coil domain containing 46	4.40762
CCDC5	Coiled-coil domain containing 5 (spindle associated)	2.94854
CCDC53	Coiled-coil domain containing 53	2.41162
CCDC55	**Coiled-coil domain containing 55	3.75809
CCDC58	Coiled-coil domain containing 58	3.20428
CCDC59	Coiled-coil domain containing 59	2.71321
CCDC66	Coiled-coil domain containing 66	3.81055
CCDC68	Coiled-coil domain containing 68	3.73213
CCDC70	Coiled-coil domain containing 70	3.24901
CCDC76	Coiled-coil domain containing 76	4.99332
CCDC82	Coiled-coil domain containing 82	7.67411
CCDC98	Coiled-coil domain containing 98	4.37717
CCDC99	Coiled-coil domain containing 99	4.14106
CCL2	Chemokine (C-C motif) ligand 2	2.67586
CCL20	Chemokine (C-C motif) ligand 20	2.2974
CCL26	Chemokine (C-C motif) ligand 26	3.81055
CCNA1	Cyclin A1	2.62079
CCNC	Cyclin C	3.41054
CCNE2	Cyclin E2	3.43426
CCNG1	Cyclin G1	2.28153
CCNH	Cyclin H	3.68075
CCNT2	**Cyclin T2	3.97237
CCPG1	Cell cycle progression 1	6.23332
CCR1	Chemokine (C-C motif) receptor 1	2.90795
CCR9	Chemokine (C-C motif) receptor 9	2.73208
CCT8	Chaperonin containing TCP1, subunit 8 (theta)	2.71321
CD163L1	CD163 molecule-like 1	4.08405
CD164	CD164 molecule, sialomucin::Transcribed locus, strongly similar to NP_006007.2 CD164 antigen, sialomucin; Sialomucin CD164 [Homo sapiens]	3.65533
CD1A	CD1a molecule	4.37717
CD1B	CD1b molecule	9.18959
CD1C	CD1c molecule::Transcribed locus	2.63902
CD1E	CD1e molecule	2.15846
CD200	CD200 molecule	2.31338
CD28	CD28 molecule	2.42839
CD2AP	CD2-associated protein	8.39773
CD300C	CD300c molecule	2.32947
CD302	CD302 molecule	4.02782
CD33	CD33 molecule	2.09943
CD38	CD38 molecule	2.21914
CD3D	CD3d molecule, delta (CD3-TCR complex)	2.34567
CD3G	CD3g molecule, gamma (CD3-TCR complex)	2.58471
CD46	CD46 molecule, complement regulatory protein	3.50642
CD47	CD47 molecule	2.20381
CD48	CD48 molecule	3.36359
CD53	CD53 molecule	2.88786
CD55	CD55 molecule, decay accelerating factor for complement (Cromer blood group)	2.01391
CD58	CD58 molecule	2.9897
CD6	CD6 molecule	3.09513
CD69	CD69 molecule	3.83706
CD79B	CD79b molecule, immunoglobulin-associated beta	2.71321
CD8B	CD8b molecule	4.99332
CD96	CD96 molecule	2.08493
CDC14A	CDC14 cell division cycle 14 homolog A (S. cerevisiae)	14.3204
CDC2	Cell division cycle 2, G1 to S and G2 to M	3.45815
CDC2L6	Cell division cycle 2-like 6 (CDK8-like)	2.60268
CDC37L1	CDC37 cell division cycle 37 homolog (S. cerevisiae)-like 1	2.69447
CDC40	Cell division cycle 40 homolog (S. cerevisiae)	2.46229
CDC42BPA	CDC42 binding protein kinase alpha (DMPK-like)	3.13834
CDC45L	CDC45 cell division cycle 45-like (S. cerevisiae)	30.2738
CDC5L	CDC5 cell division cycle 5-like (S. pombe)	2.8481
CDC7	CDC7 cell division cycle 7 (S. cerevisiae)	4.14106
CDC73	Cell division cycle 73, Paf1/RNA polymerase II complex component, homolog (S. cerevisiae)	2.26577
CDCA1	Cell division cycle associated 1	3.83706
CDCA2	Cell division cycle associated 2	2.9897
CDCA7	Cell division cycle associated 7	2.21914
CDCA7L	cell division cycle associated 7-like	2.78949
CDH10	Cadherin 10, type 2 (T2-cadherin)	4.50023
CDH2	Cadherin 2, type 1, N-cadherin (neuronal)	3.50642
CDK5R1	Cyclin-dependent kinase 5, regulatory subunit 1 (p35)	2.07053
CDK6	Cyclin-dependent kinase 6	3.73213
CDK7	Cyclin-dependent kinase 7 (MO15 homolog, Xenopus laevis, cdk-activating kinase)	2.08493
CDKN1B	Cyclin-dependent kinase inhibitor 1B (p27, Kip1)	2.02792
CDKN3	Cyclin-dependent kinase inhibitor 3 (CDK2-associated dual specificity phosphatase)	2.54912
CEBPZ	CCAAT/enhancer binding protein zeta	5.93809
CECR2	Cat eye syndrome chromosome region, candidate 2	3.22657
CELSR3	Cadherin, EGF LAG seven-pass G-type receptor 3 (flamingo homolog, Drosophila)	2.26577
CENPC1	Centromere protein C 1	5.65685
CENPE	Centromere protein E, 312kDa	5.54044
CENPF	Centromere protein F, 350/400ka (mitosin)	2.8481
CENPJ	Centromere protein J	2.42839
CENPK	Centromere protein K	4.22807
CENPQ	Centromere protein Q	2.54912
CENTB2	Centaurin, beta 2	5.20537
CEP110	Centrosomal protein 110kDa	3.29436
CEP135	Centrosomal protein 135kDa	7.06162
CEP170	Centrosomal protein 170kDa	5.57897
CEP170::CEP170L	Centrosomal protein 170kDa::centrosomal protein 170kDa-like	86.8227
CEP192	Centrosomal protein 192kDa	2.49666
CEP290	Centrosomal protein 290kDa	5.93809
CEP350	Centrosomal protein 350kDa	8.22491
CEP55	Centrosomal protein 55kDa	3.27161
CEP57	**Centrosomal protein 57kDa	3.43426
CEP63	Centrosomal protein 63kDa	2.25012
CEP70	Centrosomal protein 70kDa	4.05584
CEP72	Centrosomal protein 72kDa	2.14355
CEP78	Centrosomal protein 78kDa	2.8481
CETN2	Centrin, EF-hand protein, 2	2.73208
CETN3	Centrin, EF-hand protein, 3 (CDC31 homolog, yeast)	4.16986
CFC1	Cripto, FRL-1, cryptic family 1	2.34567
CFH	Complement factor H	4.65893
CFH::CFHR1P	Complement factor H::complement factor H-related 1 pseudogene	5.02805
CFHR1	Complement factor H-related 1	2.07053
CFI	Complement factor I	3.41054
CG012	hypothetical gene CG012	2.41162
CG018	Hypothetical gene CG018	2.49666
CGA	Glycoprotein hormones, alpha polypeptide	3.70635
CGGBP1	CGG triplet repeat binding protein 1	4.25748
CGI-09	CGI-09 protein	2.60268
CGI-115	CGI-115 protein	3.16017
CGI-115::KIAA0507	CGI-115 protein::KIAA0507	5.77572
CHD1	Chromodomain helicase DNA binding protein 1	6.63456
CHD6	Chromodomain helicase DNA binding protein 6	2.49666
CHD9	Chromodomain helicase DNA binding protein 9	8.9383
ChGn	**Chondroitin beta1,4 N-acetylgalactosaminyltransferase	2.62079
CHI3L1	Chitinase 3-like 1 (cartilage glycoprotein-39)	2.18859
CHIC1	Cysteine-rich hydrophobic domain 1	6.40856
CHKA	Choline kinase alpha	3.45815
CHM	Choroideremia (Rab escort protein 1)	8.33973
CHML	Choroideremia-like (Rab escort protein 2)	3.18215
CHMP2B	Chromatin modifying protein 2B	2.9897
CHMP4C	Chromatin modifying protein 4C	2.47942
CHMP5	Chromatin modifying protein 5	2.67586
CHN1	Chimerin (chimaerin) 1	2.31338
CHN2	Chimerin (chimaerin) 2	2.32947
CHORDC1	Cysteine and histidine-rich domain (CHORD)-containing 1	4.28709
CHPT1	Choline phosphotransferase 1	2.32947
CHRNA7	Cholinergic receptor, nicotinic, alpha 7	6.77396
CHUK	Conserved helix-loop-helix ubiquitous kinase	2.41162
CHURC1	Churchill domain containing 1	2.01391
CILP	Cartilage intermediate layer protein, nucleotide pyrophosphohydrolase	2.21914
CIR	CBF1 interacting corepressor	16.4498
CKAP2	Cytoskeleton associated protein 2	5.38893
CKAP2::IGL@::IGLJ3	Cytoskeleton associated protein 2::Immunoglobulin lambda locus::immunoglobulin lambda joining 3	2.31338
CKAP2L	Cytoskeleton associated protein 2-like	2.44528
CLASP2	Cytoplasmic linker associated protein 2	12.042
CLDN10	Claudin 10	3.29436
CLDN11	Claudin 11 (oligodendrocyte transmembrane protein)	2.51403
CLDN12	Claudin 12	2.9897
CLDND1	Claudin domain containing 1	2.34567
CLEC2D	C-type lectin domain family 2, member D	2.18859
CLEC4A	C-type lectin domain family 4, member A	2.73208
CLEC7A	C-type lectin domain family 7, member A	8.57419
CLGN	Calmegin	3.75809
CLIC4	Chloride intracellular channel 4	2.12874
CLK1	CDC-like kinase 1	2.62079
CLK4	CDC-like kinase 4	3.03143
CLOCK	Clock homolog (mouse)	3.16017
CMAH	Cytidine monophosphate-N-acetylneuraminic acid hydroxylase (CMP-N-acetylneuraminate monooxygenase)	8.69388
CMAS	Cytidine monophosphate N-acetylneuraminic acid synthetase	2.23457
CMPK	Cytidylate kinase	3.5801
CMTM8	CKLF-like MARVEL transmembrane domain containing 8	3.24901
CNGA1	Cyclic nucleotide gated channel alpha 1	2.51403
CNIH	Cornichon homolog (Drosophila)	2.20381
CNIH3	Cornichon homolog 3 (Drosophila)	2.23457
CNKSR2	Connector enhancer of kinase suppressor of Ras 2	6.45313
CNN1	Calponin 1, basic, smooth muscle	2.05623
CNOT6	CCR4-NOT transcription complex, subunit 6	2.54912
CNOT6L	**Full-length cDNA clone CS0DK002YD06 of HeLa cells Cot 25-normalized of Homo sapiens (human)::CCR4-NOT transcription complex, subunit 6-like	2
CNTN3	Contactin 3 (plasmacytoma associated)	6.86852
CNTN4	Contactin 4	2.17347
CNTNAP2	**Contactin associated protein-like 2	8.45614
CNTNAP3	Contactin associated protein-like 3	2.04202
CNTNAP3::RP11-138L21.1	Contactin associated protein-like 3::similar to cell recognition molecule CASPR3	3.01049
COBL	Cordon-bleu homolog (mouse)	6.06287
COBLL1	COBL-like 1	4.95883
COG3	Component of oligomeric golgi complex 3	2.25012
COG6	Component of oligomeric golgi complex 6	3.68075
COIL	Coilin	9.84916
COL11A1	Collagen, type XI, alpha 1	2.44528
COL13A1	Collagen, type XIII, alpha 1	4.08405
COL14A1	Collagen, type XIV, alpha 1 (undulin)	2.07053
COL15A1	Collagen, type XV, alpha 1	2.77022
COL1A2	Collagen, type I, alpha 2	3.16017
COL24A1	Collagen, type XXIV, alpha 1	6.9644
COL4A5	Collagen, type IV, alpha 5 (Alport syndrome)	2.17347
COL5A1	Collagen, type V, alpha 1	2.86791
COL6A1	Collagen, type VI, alpha 1	2.42839
COL6A3	Collagen, type VI, alpha 3	2.58471
COL9A3	Collagen, type IX, alpha 3	2.04202
COLEC10	Collectin sub-family member 10 (C-type lectin)	2.75108
COLEC11	Collectin sub-family member 11	2.01391
COLEC12	**Collectin sub-family member 12	4.95883
COMMD10	COMM domain containing 10	2.51403
COMMD6	COMM domain containing 6	2.39496
COMMD8	COMM domain containing 8	3.50642
COPB1	Coatomer protein complex, subunit beta	2.54912
COPS2	**COP9 constitutive photomorphogenic homolog subunit 2 (Arabidopsis)	2.56685
COPS4	COP9 constitutive photomorphogenic homolog subunit 4 (Arabidopsis)	2.2974
COPS8	COP9 constitutive photomorphogenic homolog subunit 8 (Arabidopsis)	2.14355
COX11	**COX11 homolog, cytochrome c oxidase assembly protein (yeast)	2.21914
COX17	COX17 cytochrome c oxidase assembly homolog (S. cerevisiae)	2.53151
COX6C	Cytochrome c oxidase subunit VIc	2.2974
CP	Ceruloplasmin (ferroxidase)	2.56685
CP110	CP110 protein	5.85634
CPA4	Carboxypeptidase A4	2.32947
CPA6	Carboxypeptidase A6	2.26577
CPB2	Carboxypeptidase B2 (plasma, carboxypeptidase U)	2.11404
CPD	Carboxypeptidase D	3.24901
CPEB2	Cytoplasmic polyadenylation element binding protein 2	3.38698
CPEB4	Cytoplasmic polyadenylation element binding protein 4	3.97237
CPLX2	Complexin 2	3.16017
CPM	Carboxypeptidase M	2.69447
CPNE1::RBM12	Copine I::RNA binding motif protein 12	2.62079
CPNE3	Copine III	2.44528
CPNE8	Copine VIII	5.61778
CPS1	Carbamoyl-phosphate synthetase 1, mitochondrial	2.58471
CPSF2	Cleavage and polyadenylation specific factor 2, 100kDa	2.09943
CPSF6	Cleavage and polyadenylation specific factor 6, 68kDa	2.36199
CPVL	Carboxypeptidase, vitellogenic-like	2.63902
CR1	Complement component (3b/4b) receptor 1 (Knops blood group)	3.05252
CR1L	Complement component (3b/4b) receptor 1-like	2.41162
CRBN	Cereblon	2.73208
CREB1	CAMP responsive element binding protein 1	8.28212
CREBL2	CAMP responsive element binding protein-like 2	2.36199
CREG1	Cellular repressor of E1A-stimulated genes 1	2.21914
CREM	CAMP responsive element modulator	5.65685
CRI1	CREBBP/EP300 inhibitor 1	2.51403
CRI2	CREBBP/EP300 inhibitor 2	2.08493
CRIM1	Cysteine rich transmembrane BMP regulator 1 (chordin-like)	2.15846
CRIPT	Cysteine-rich PDZ-binding protein	2.04202
CRISP3	Cysteine-rich secretory protein 3	3.27161
CRLF1	Cytokine receptor-like factor 1	2.28153
CRNKL1	Crn, crooked neck-like 1 (Drosophila)	3.03143
CROP	Cisplatin resistance-associated overexpressed protein	2.94854
CRSP9	Cofactor required for Sp1 transcriptional activation, subunit 9, 33kDa	2.53151
CRY1	Cryptochrome 1 (photolyase-like)	2.60268
CRYBA4	Crystallin, beta A4	9.78112
CRYZ	Crystallin, zeta (quinone reductase)	2.75108
CRYZL1	Crystallin, zeta (quinone reductase)-like 1	2.39496
CSAG2::CSAG3A	CSAG family, member 2::CSAG family, member 3A	2.62079
CSE1L	**CSE1 chromosome segregation 1-like (yeast)	3.16017
CSMD3	CUB and Sushi multiple domains 3	4.82323
CSNK1G3	Casein kinase 1, gamma 3	3.03143
CSPG2	Chondroitin sulfate proteoglycan 2 (versican)	3.70635
CSPP1	Centrosome and spindle pole associated protein 1	6.23332
CSTF2T	Cleavage stimulation factor, 3' pre-RNA, subunit 2, 64kDa, tau variant	2.39496
CSTF3	Cleavage stimulation factor, 3' pre-RNA, subunit 3, 77kDa	2.75108
CTA-246H3.1	similar to omega protein	2.41162
CTAGE5	CTAGE family, member 5	5.1337
CTCFL	CCCTC-binding factor (zinc finger protein)-like	2.92817
CTDSPL2	CTD (carboxy-terminal domain, RNA polymerase II, polypeptide A) small phosphatase like 2	2.60268
CTH	**Cystathionase (cystathionine gamma-lyase)	3.09513
CTNND2	**Catenin (cadherin-associated protein), delta 2 (neural plakophilin-related arm-repeat protein)	2.07053
CTR9	Ctr9, Paf1/RNA polymerase II complex component, homolog (S. cerevisiae)	3.68075
CTSO	Cathepsin O	2.05623
CTTNBP2	**Cortactin binding protein 2	2.46229
CTTNBP2NL	CTTNBP2 N-terminal like	2
CUGBP2	CUG triplet repeat, RNA binding protein 2	2.02792
CUL2	Cullin 2	2.92817
CUL3	Cullin 3	4.43828
CUL4B	Cullin 4B	2.28153
CUL5	Cullin 5	3.70635
CUTC	CutC copper transporter homolog (E. coli)	2.07053
CUZD1	CUB and zona pellucida-like domains 1	2.73208
CWF19L2	CWF19-like 2, cell cycle control (S. pombe)	3.63008
CX3CR1	Chemokine (C-X3-C motif) receptor 1	4.59479
CXADR	Coxsackie virus and adenovirus receptor	3.27161
CXCL12	Chemokine (C-X-C motif) ligand 12 (stromal cell-derived factor 1)	4.34694
CXCL6	Chemokine (C-X-C motif) ligand 6 (granulocyte chemotactic protein 2)	3.75809
CXCR4	**Chemokine (C-X-C motif) receptor 4::Transcribed locus	3.05252
CXorf23	Chromosome X open reading frame 23	3.34035
CXorf39	Chromosome X open reading frame 39	2.32947
CXorf45	Chromosome X open reading frame 45	3.89062
CXorf57	Hypothetical protein FLJ10178	2.2974
CXXC6	CXXC finger 6	2.67586
CYB5R4	Cytochrome b5 reductase 4	2.28153
CYBB	**Cytochrome b-245, beta polypeptide (chronic granulomatous disease)	3.83706
CYCSL1	cytochrome c, somatic-like 1	4.59479
CYCSP52	cytochrome c, somatic pseudogene 52	2.82843
CYLC1	Cylicin, basic protein of sperm head cytoskeleton 1	2.04202
CYorf15A	Chromosome Y open reading frame 15A	3.03143
CYorf15B	Chromosome Y open reading frame 15B	7.3615
CYP1B1	**Cytochrome P450, family 1, subfamily B, polypeptide 1	2.54912
CYP21A2	cytochrome P450, family 21, subfamily A, polypeptide 2	2.86791
CYP27A1	Cytochrome P450, family 27, subfamily A, polypeptide 1	3.09513
CYP2C18	Cytochrome P450, family 2, subfamily C, polypeptide 18	2.49666
CYP2W1	Cytochrome P450, family 2, subfamily W, polypeptide 1	2.12874
CYP3A5	Cytochrome P450, family 3, subfamily A, polypeptide 5	2.26577
CYP4V2	cytochrome P450, family 4, subfamily V, polypeptide 2	2.07053
CYYR1	**Cysteine/tyrosine-rich 1	2.42839
D6S1101::DST	Dystonia musculorum of mouse, human homolog of::Dystonin	3.18215
DAAM1	Dishevelled associated activator of morphogenesis 1	3.73213
DAAM2	Dishevelled associated activator of morphogenesis 2	2.60268
DAPK1	Death-associated protein kinase 1	46.5271
DBF4	DBF4 homolog (S. cerevisiae)	2.69447
DBF4B	DBF4 homolog B (S. cerevisiae)	2.09943
DBR1	Debranching enzyme homolog 1 (S. cerevisiae)	2.78949
DCAMKL1	Doublecortin and CaM kinase-like 1	3.70635
DCBLD2	Discoidin, CUB and LCCL domain containing 2	3.43426
DCK	Deoxycytidine kinase	3.34035
DCLRE1C	DNA cross-link repair 1C (PSO2 homolog, S. cerevisiae)	2.63902
DCN	Decorin	2.90795
DCP2	DCP2 decapping enzyme homolog (S. cerevisiae)	3.78423
DCT	**Dopachrome tautomerase (dopachrome delta-isomerase, tyrosine-related protein 2)	3.31728
DCTN6	Dynactin 6	3.18215
DCUN1D1	DCN1, defective in cullin neddylation 1, domain containing 1 (S. cerevisiae)	3.27161
DCUN1D4	DCN1, defective in cullin neddylation 1, domain containing 4 (S. cerevisiae)	4.69134
DDAH1	Dimethylarginine dimethylaminohydrolase 1	2.20381
DDC	Dopa decarboxylase (aromatic L-amino acid decarboxylase)	2.56685
DDHD1	DDHD domain containing 1	2.01391
DDR2	Clone DPDP-3 dental pulp-derived protein 3, mRNA sequence::Discoidin domain receptor family, member 2	2.01391
DDX18	DEAD (Asp-Glu-Ala-Asp) box polypeptide 18	3.03143
DDX21	**DEAD (Asp-Glu-Ala-Asp) box polypeptide 21::Full-length cDNA clone CS0DG006YI15 of B cells (Ramos cell line) of Homo sapiens (human)	3.53081
DDX25	DEAD (Asp-Glu-Ala-Asp) box polypeptide 25	3.20428
DDX3Y	DEAD (Asp-Glu-Ala-Asp) box polypeptide 3, Y-linked	3.24901
DEK	DEK oncogene (DNA binding)	5.38893
DENND4A	DENN/MADD domain containing 4A	3.07375
DENR	Density-regulated protein	2.44528
DEPDC1	**DEP domain containing 1	3.01049
DEPDC1B	DEP domain containing 1B	2.96905
DEPDC2	DEP domain containing 2	2.77022
DEPDC6	**DEP domain containing 6	3.22657
DEPDC7	DEP domain containing 7	2.90795
DGAT2L3	diacylglycerol O-acyltransferase 2-like 3	2.11404
DGKH	Diacylglycerol kinase, eta	19.0273
DGKH::LOC341651	Diacylglycerol kinase, eta::similar to Fumarate hydratase, mitochondrial precursor (Fumarase)	10.3388
DHFRL1	Dihydrofolate reductase-like 1	2.41162
DHRS8	Dehydrogenase/reductase (SDR family) member 8	2.08493
DHX15	DEAH (Asp-Glu-Ala-His) box polypeptide 15	2.31338
DHX29	DEAH (Asp-Glu-Ala-His) box polypeptide 29	4.31691
DHX36	DEAH (Asp-Glu-Ala-His) box polypeptide 36	3.34035
DHX40	DEAH (Asp-Glu-Ala-His) box polypeptide 40	2.05623
DICER1	Dicer1, Dcr-1 homolog (Drosophila)	4.53154
DIO1	Deiodinase, iodothyronine, type I	2.77022
DIRAS3	DIRAS family, GTP-binding RAS-like 3	4.59479
DKFZp313A2432	Hypothetical protein DKFZp313A2432	4.72397
DKFZP434A062	DKFZP434A062 protein	3.05252
DKFZP434B061	DKFZP434B061 protein	3.29436
DKFZP434I0714	Hypothetical protein DKFZP434I0714	2.90795
DKFZp434K191	Hypothetical protein DKFZp434K191::Transcribed locus, strongly similar to NP_572027.1 similar to hypothetical protein DKFZp434K191 [Homo sapiens]	8.45614
DKFZP434L187	DKFZP434L187 protein	3.20428
DKFZp451M2119	hypothetical protein DKFZp451M2119	2.04202
DKFZP547L112	Hypothetical protein DKFZp547L112	2.2974
DKFZP564C152	DKFZP564C152 protein	2.60268
DKFZP564J102	DKFZP564J102 protein	2.04202
DKFZP564M1416	DKFZP564M1416 protein	3.94493
DKFZp586I1420	Hypothetical protein DKFZp586I1420	2.08493
DKFZp667G2110	Hypothetical protein DKFZp667G2110	5.1337
DKFZP686A01247	DKFZP686A01247 hypothetical protein	2.37841
DKFZP686A10121	DKFZP686A10121 hypothetical protein	2.42839
DKFZp761P0212	hypothetical protein DKFZp761P0212	2.32947
DKFZP779L1068::LOC286144	PRO0845::hypothetical protein LOC286144	3.36359
DKFZp779O175	**Hypothetical protein DKFZp779O175	3.50642
DKK1	Dickkopf homolog 1 (Xenopus laevis)	2.44528
DKK2	Dickkopf homolog 2 (Xenopus laevis)	3.97237
DKKL1	Dickkopf-like 1 (soggy)	3.78423
DLAT	Dihydrolipoamide S-acetyltransferase (E2 component of pyruvate dehydrogenase complex)	2.9897
DLC1	Deleted in liver cancer 1	2.14355
DLD	Dihydrolipoamide dehydrogenase	3.34035
DLEU1	Deleted in lymphocytic leukemia, 1	2.42839
DLEU2	**Deleted in lymphocytic leukemia, 2	3.4822
DLEU8	Deleted in lymphocytic leukemia 8	2.41162
DLG1	**Discs, large homolog 1 (Drosophila)	3.91768
DLG7	Discs, large homolog 7 (Drosophila)	4.43828
DLK1	Delta-like 1 homolog (Drosophila)	2.54912
DLX4	Distal-less homeobox 4	2.53151
DLX6	Distal-less homeobox 6	2.92817
DMD	Dystrophin (muscular dystrophy, Duchenne and Becker types)	4.02782
DMN	Desmuslin	2.04202
DMRTC1	DMRT-like family C1	2.15846
DMTF1	Cyclin D binding myb-like transcription factor 1	2.88786
DMXL1	Dmx-like 1	9.98664
DMXL2	Dmx-like 2	6.1475
DNA2L	DNA2 DNA replication helicase 2-like (yeast)	3.27161
DNAH17	Dynein, axonemal, heavy polypeptide 17	8.05564
DNAH8	Dynein, axonemal, heavy polypeptide 8	7.11074
DNAJA5	DnaJ homology subfamily A member 5	2.80889
DNAJB14	DnaJ (Hsp40) homolog, subfamily B, member 14	3.53081
DNAJB4	DnaJ (Hsp40) homolog, subfamily B, member 4	3.81055
DNAJB6	DnaJ (Hsp40) homolog, subfamily B, member 6	2.36199
DNAJB9	DnaJ (Hsp40) homolog, subfamily B, member 9	2.80889
DNAJC10	DnaJ (Hsp40) homolog, subfamily C, member 10	4.82323
DNAJC13	DnaJ (Hsp40) homolog, subfamily C, member 13	6.06287
DNAJC15	DnaJ (Hsp40) homolog, subfamily C, member 15	2.71321
DNAJC6	DnaJ (Hsp40) homolog, subfamily C, member 6	2.32947
DNER	Delta-notch-like EGF repeat-containing transmembrane	2.09943
DNM1DN11-13	DNM1DN11.13 duplicon	4.16986
DNM1DN19	DNM1 duplicon 19	8.11168
DNMT2	DNA (cytosine-5-)-methyltransferase 2	3.22657
DNTT	Deoxynucleotidyltransferase, terminal	2.77022
DNTTIP2	Deoxynucleotidyltransferase, terminal, interacting protein 2	3.27161
DOC1	Downregulated in ovarian cancer 1	2.92817
DOCK1	Dedicator of cytokinesis 1	2.17347
DOCK10	Dedicator of cytokinesis 10	3.89062
DOCK11	Dedicator of cytokinesis 11	2.07053
DOCK2	Dedicator of cytokinesis 2	2.37841
DOCK4	Dedicator of cytokinesis 4	2.58471
DOCK7	Dedicator of cytokinesis 7	3.18215
DOCK8	Dedicator of cytokinesis 8	2.31338
DOCK9	Dedicator of cytokinesis 9	2.69447
DOK6	Docking protein 6	2.34567
DPM1	Dolichyl-phosphate mannosyltransferase polypeptide 1, catalytic subunit	2.73208
DPP8	Dipeptidyl-peptidase 8	2.14355
DPPA4	Developmental pluripotency associated 4	2.28153
DPY19L1P1	dpy-19-like 1 pseudogene 1 (C. elegans)	2.63902
DPY19L2	Dpy-19-like 2 (C. elegans)	3.34035
DPY19L4	Dpy-19-like 4 (C. elegans)	4.85678
DPY19L4::LOC203107	Dpy-19-like 4 (C. elegans)::hypothetical protein LOC203107	2.77022
DPYSL5	Dihydropyrimidinase-like 5	2.41162
DR1	Down-regulator of transcription 1, TBP-binding (negative cofactor 2)	2.36199
DRB1	Developmentally regulated RNA-binding protein 1	2.49666
DRCTNNB1A	Down-regulated by Ctnnb1, a	9.57983
DSC2	Desmocollin 2	3.81055
DSG3	Desmoglein 3 (pemphigus vulgaris antigen)	3.78423
DST	Dystonin	15.7797
DTNA	Dystrobrevin, alpha	8.57419
DTWD1	DTW domain containing 1	2.42839
DUS4L	Dihydrouridine synthase 4-like (S. cerevisiae)	2.58471
DUSP19	Dual specificity phosphatase 19	2.47942
DUSP21	Dual specificity phosphatase 21	2.20381
DUT	**DUTP pyrophosphatase	2.14355
DYNC2H1	Dynein, cytoplasmic 2, heavy chain 1	9.71356
DYNC2LI1	Dynein, cytoplasmic 2, light intermediate chain 1	3.36359
DYNLRB2	Dynein, light chain, roadblock-type 2	4.85678
DYNLT3	Dynein, light chain, Tctex-type 3	3.29436
DYX1C1	**Dyslexia susceptibility 1 candidate 1	2.46229
DZIP1	DAZ interacting protein 1	6.77396
DZIP3	Zinc finger DAZ interacting protein 3	2.77022
E2F2	E2F transcription factor 2	9.78112
E2F3	E2F transcription factor 3	2
E2F5	E2F transcription factor 5, p130-binding	2.26577
E2F8	**E2F transcription factor 8	2.34567
EBF	Early B-cell factor	2.28153
ECAT8	ES cell associated transcript 8	3.03143
ECEL1	Endothelin converting enzyme-like 1	3.29436
ECHDC1	Enoyl Coenzyme A hydratase domain containing 1	4.82323
ECT2	Epithelial cell transforming sequence 2 oncogene	5.35171
EDA2R	Ectodysplasin A2 receptor	2.23457
EDAR	Ectodysplasin A receptor	6.10504
EDD1	E3 ubiquitin protein ligase, HECT domain containing, 1	3.4822
EDEM3	ER degradation enhancer, mannosidase alpha-like 3	4.08405
EDNRA	Endothelin receptor type A	2.44528
EDNRB	Endothelin receptor type B	3.03143
EEA1	Early endosome antigen 1, 162kD	12.4666
EEF1E1	Eukaryotic translation elongation factor 1 epsilon 1	4
EEF2K	Eukaryotic elongation factor-2 kinase	11.4716
EFCBP1	EF-hand calcium binding protein 1	2.17347
EFHA1	EF-hand domain family, member A1	4.65893
EFHA2	EF-hand domain family, member A2	5.24157
EGLN3	Egl nine homolog 3 (C. elegans)	2.49666
EHBP1	EH domain binding protein 1	3.34035
EHHADH	Enoyl-Coenzyme A, hydratase/3-hydroxyacyl Coenzyme A dehydrogenase	4.22807
EIF1AX	Eukaryotic translation initiation factor 1A, X-linked	5.54044
EIF1AY	Eukaryotic translation initiation factor 1A, Y-linked	3.29436
EIF2A	**Eukaryotic translation initiation factor 2A, 65kDa	2.42839
EIF2C3	Eukaryotic translation initiation factor 2C, 3	2.21914
EIF3S1	Eukaryotic translation initiation factor 3, subunit 1 alpha, 35kDa	3.29436
EIF3S10	eukaryotic translation initiation factor 3, subunit 10 theta, 150/170kDa	3.41054
EIF3S6	Eukaryotic translation initiation factor 3, subunit 6 48kDa	2.37841
EIF4A2	Eukaryotic translation initiation factor 4A, isoform 2	2.56685
EIF4E	Eukaryotic translation initiation factor 4E	4.50023
EIF5A2	Eukaryotic translation initiation factor 5A2	6.86852
EIF5B	Eukaryotic translation initiation factor 5B	9.25351
ELA3B	Elastase 3B, pancreatic	2
ELAVL2	ELAV (embryonic lethal, abnormal vision, Drosophila)-like 2 (Hu antigen B)	4.53154
ELF2	E74-like factor 2 (ets domain transcription factor)	29.0406
ELF3	E74-like factor 3 (ets domain transcription factor, epithelial-specific )	2.73208
ELF5	E74-like factor 5 (ets domain transcription factor)	2
ELL2	Elongation factor, RNA polymerase II, 2	2.12874
ELMO1	Engulfment and cell motility 1	3.81055
ELMOD2	ELMO/CED-12 domain containing 2	3.5801
ELOVL4	Elongation of very long chain fatty acids (FEN1/Elo2, SUR4/Elo3, yeast)-like 4	3.18215
ELOVL6	ELOVL family member 6, elongation of long chain fatty acids (FEN1/Elo2, SUR4/Elo3-like, yeast)	3.41054
ELOVL7	ELOVL family member 7, elongation of long chain fatty acids (yeast)	3.09513
EMID1	EMI domain containing 1	2.23457
EMILIN3	Elastin microfibril interfacer 3	3.73213
EML5	Echinoderm microtubule associated protein like 5	2.25012
EMR1	Egf-like module containing, mucin-like, hormone receptor-like 1	2.94854
ENPP1	Ectonucleotide pyrophosphatase/phosphodiesterase 1	2
ENPP2	Ectonucleotide pyrophosphatase/phosphodiesterase 2 (autotaxin)	2.56685
ENPP3	Ectonucleotide pyrophosphatase/phosphodiesterase 3	2.78949
ENPP4	Ectonucleotide pyrophosphatase/phosphodiesterase 4 (putative function)	3.29436
ENY2	Enhancer of yellow 2 homolog (Drosophila)	2.73208
EP400	E1A binding protein p400	2.69447
EPB41L3	Erythrocyte membrane protein band 4.1-like 3	2.69447
EPB41L5	Erythrocyte membrane protein band 4.1 like 5	2.82843
EPDR1	**Ependymin related protein 1 (zebrafish)	2.12874
EPHA3	EPH receptor A3	10.8528
EPHA6	EPH receptor A6	2.77022
EPM2A	Epilepsy, progressive myoclonus type 2A, Lafora disease (laforin)	2.23457
EPM2AIP1	EPM2A (laforin) interacting protein 1	2.21914
EPS15	Epidermal growth factor receptor pathway substrate 15	2.65737
EPS15L2	epidermal growth factor receptor pathway substrate 15-like 2	3.68075
EPS8	**Epidermal growth factor receptor pathway substrate 8	2.78949
EPS8L3	EPS8-like 3	2.20381
EPSTI1	Epithelial stromal interaction 1 (breast)	2.12874
ERBB2IP	Erbb2 interacting protein	5.42642
ERCC8::FLJ12595	Excision repair cross-complementing rodent repair deficiency, complementation group 8::hypothetical protein FLJ12595	17.2677
EREG	Epiregulin	4.56305
ERG	V-ets erythroblastosis virus E26 oncogene like (avian)	2.26577
ERGIC2	ERGIC and golgi 2	3.53081
ERICH1	Glutamate-rich 1	2.41162
ERVK2	endogenous retroviral sequence K(C4), 2	34.5353
ESCO1	Establishment of cohesion 1 homolog 1 (S. cerevisiae)	5.31474
ESCO2	Establishment of cohesion 1 homolog 2 (S. cerevisiae)	3.65533
ESM1	Endothelial cell-specific molecule 1	6.19026
EST_AA040598	AA040598_Exon1_111	3.01049
EST_AA056060	AA056060_Exon1_246	2.9897
EST_AA121279	AA121279_Exon1_16	4.92458
EST_AA121366	AA121366_Exon1_157	5.57897
EST_AA131707	AA131707_Exon1_215	2.2974
EST_AA133679	AA133679_Exon1_27	2.20381
EST_AA149121	AA149121_Exon1_312	5.35171
EST_AA215383	AA215383_Exon1_137	2.60268
EST_AA215649	AA215649_Exon1_92	9.57983
EST_AA235343	AA235343_Exon1_268	3.31728
EST_AA235370	AA235370_Exon1_89	2.90795
EST_AA281908	AA281908_Exon1_260	6.9163
EST_AA291159	AA291159_Exon1_187	4.56305
EST_AA410462	AA410462_Exon1_303	3.24901
EST_AA411685	AA411685_Exon1_201	4.85678
EST_AA424560::SVEP1	AA424560_Exon4_147::Sushi, von Willebrand factor type A, EGF and pentraxin domain containing 1	2.05623
EST_AA425756	AA425756_Exon1_30	5.73582
EST_AA447098	AA447098_Exon1_306	2.75108
EST_AA447504	AA447504_Exon1_108	2.2974
EST_AA447832	AA447832_Exon1_177	3.29436
EST_AA455052	AA455052_Exon1_116	3.4822
EST_AA456135	AA456135_Exon1_264	2.78949
EST_AA457302	AA457302_Exon1_274	3.605
EST_AA460772	AA460772_Exon1_277	8.39773
EST_AA460826	AA460826_Exon1_268	4
EST_AA461501	AA461501_Exon1_253	4.78991
EST_AA479475	AA479475_Exon1_424	2.15846
EST_AA479912	AA479912_Exon1_10	2.26577
EST_AA481188	AA481188_Exon1_187	7.94474
EST_AA481397	AA481397_Exon1_331	2.69447
EST_AA481425	AA481425_Exon1_304	4.25748
EST_AA489100	AA489100_Exon1_498	4.62675
EST_AA490192	AA490192_Exon1_65	2.9897
EST_AA495812	AA495812_Exon1_304	3.38698
EST_AA496936	AA496936_Exon1_145	3.605
EST_AA496957	AA496957_Exon1_60	2.18859
EST_AA620591	AA620591_Exon1_190	4.19887
EST_AA628113	AA628113_Exon1_178	3.36359
EST_AA644183	AA644183_Exon1_263	6.72717
EST_AA664350	AA664350_Exon1_132	2.12874
EST_AA700772	AA700772_Exon1_310	16.3362
EST_AA705439	AA705439_Exon1_289	2.18859
EST_AA707755	AA707755_Exon1_296	3.20428
EST_AA814445	AA814445_Exon1_154	2.2974
EST_AA971895	AA971895_Exon1_105	5.50217
EST_AA994007	AA994007_Exon1_314	2.26577
EST_AI018042	AI018042_Exon1_31	2.53151
EST_AI024323	AI024323_Exon1_53	2.44528
EST_AI123411	AI123411_Exon1_298	5.50217
EST_AI147676	AI147676_Exon1_268	4.11246
EST_AI186056	AI186056_Exon1_139	6.82108
EST_AI188144	AI188144_Exon1_219	3.31728
EST_AI208412	AI208412_Exon1_25	4.43828
EST_AI225067	AI225067_Exon1_254	3.81055
EST_AI275070	AI275070_Exon1_173	3.01049
EST_AI287586	AI287586_Exon1_269	3.43426
EST_AI291125	AI291125_Exon1_75	3.41054
EST_AI335831	AI335831_Exon1_162	7.78124
EST_AI335854	AI335854_Exon1_210	3.75809
EST_AI339738	AI339738_Exon1_336	3.31728
EST_AI349468	AI349468_Exon1_387	4.56305
EST_AI380642	AI380642_Exon1_114	2.8481
EST_AI500085	AI500085_Exon1_32	2.39496
EST_AI733881	AI733881_Exon1_10	4.14106
EST_AI734048	AI734048_Exon1_3	6.23332
EST_AI734218	AI734218_Exon1_2	3.53081
EST_AI820611	AI820611_Exon1_430	6.49802
EST_AI820868	AI820868_Exon1_349	3.11666
EST_AI821519	AI821519_Exon1_177	5.89708
ESTRRA	estrogen-related receptor alpha pseudogene	2.82843
ESX1	Extraembryonic, spermatogenesis, homeobox 1 homolog (mouse)	2.15846
ETAA16	ETAA16	5.38893
ETNK1	Ethanolamine kinase 1	2.54912
ETV1	Ets variant gene 1	3.81055
EVI2A	Ecotropic viral integration site 2A	2.2974
EVI2B	Ecotropic viral integration site 2B	4.19887
EVI5	**Ecotropic viral integration site 5	5.77572
EXO1	Exonuclease 1	3.11666
EXOC1	Exocyst complex component 1	3.18215
EXOC5	Exocyst complex component 5	5.24157
EXOC8	Exocyst complex component 8	2.32947
EXPH5	Exophilin 5	3.24901
EYA4	**Eyes absent homolog 4 (Drosophila)	17.8766
F10	Coagulation factor X	2.49666
F2	Coagulation factor II (thrombin)	2.05623
F3	Coagulation factor III (thromboplastin, tissue factor)	3.94493
F5	Coagulation factor V (proaccelerin, labile factor)	2.42839
FABP1	Fatty acid binding protein 1, liver	2.12874
FALZ	Fetal Alzheimer antigen	5.31474
FAM102B	Family with sequence similarity 102, member B	4.08405
FAM105A	**Family with sequence similarity 105, member A	3.07375
FAM10A3	family with sequence similarity 10, member A3	2.39496
FAM111B	Family with sequence similarity 111, member B	3.13834
FAM112B	Family with sequence similarity 112, member B	2.88786
FAM116A	Family with sequence similarity 116, member A	2.18859
FAM119A	Family with sequence similarity 119, member A	2.07053
FAM121A	Chromosome X open reading frame 33	2.41162
FAM122B	Similar to hypothetical protein MGC17347	2.54912
FAM122C	Hypothetical protein BC017868	12.3805
FAM13A1OS	Family with sequence similarity 13, member A1 opposite strand	2.60268
FAM18B	Family with sequence similarity 18, member B	3.605
FAM19A5	Family with sequence similarity 19 (chemokine (C-C motif)-like), member A5	2.01391
FAM29A	**Family with sequence similarity 29, member A	5.38893
FAM33A	Family with sequence similarity 33, member A	2.14355
FAM35A	Family with sequence similarity 35, member A	3.83706
FAM36A::LOC284702	Family with sequence similarity 36, member A::hypothetical protein LOC284702	2.49666
FAM38B	Family with sequence similarity 38, member B	3.05252
FAM3C	Family with sequence similarity 3, member C	3.91768
FAM44A	Family with sequence similarity 44, member A	10.4107
FAM45B	family with sequence similarity 45, member B	2.15846
FAM46A	Family with sequence similarity 46, member A	2.08493
FAM49B	Family with sequence similarity 49, member B	2.17347
FAM57B	Family with sequence similarity 57, member B	8.11168
FAM63B	Family with sequence similarity 63, member B	2.69447
FAM69B	**Family with sequence similarity 69, member B	4.31691
FAM70A	Family with sequence similarity 70, member A	2.04202
FAM71B	Family with sequence similarity 71, member B	2.32947
FAM72A	family with sequence similarity 72, member A	2.49666
FAM73A	Family with sequence similarity 73, member A	2.51403
FAM76B	Family with sequence similarity 76, member B	5.46416
FAM80B	Family with sequence similarity 80, member B	2.2974
FAM81A	Family with sequence similarity 81, member A	3.18215
FAM82B	Family with sequence similarity 82, member B	2.23457
FAM84A	Family with sequence similarity 84, member A	3.86375
FAM84B	Family with sequence similarity 84, member B	2.69447
FAM8A1	Family with sequence similarity 8, member A1	3.36359
FAM90A11P	family with sequence similarity 90, member A11 pseudogene	2.07053
FAM91A2	Family with sequence similarity 91, member A2	4.19887
FAM92A1	Family with sequence similarity 92, member A1	4.50023
FAM96A	Family with sequence similarity 96, member A	2.26577
FAM9C	family with sequence similarity 9, member C	3.53081
FANCD2	Fanconi anemia, complementation group D2	3.63008
FANCF	Fanconi anemia, complementation group F	2.11404
FANCL	Fanconi anemia, complementation group L	3.09513
FANCM	Fanconi anemia, complementation group M	5.16941
FAP	Fibroblast activation protein, alpha	2.92817
FAS	Fas (TNF receptor superfamily, member 6)	4.40762
FASTKD2	KIAA0971	2.67586
FAT3	**FAT tumor suppressor homolog 3 (Drosophila)	3.27161
FBLN2	Fibulin 2	2.12874
FBXL21	F-box and leucine-rich repeat protein 21	2.20381
FBXL3	F-box and leucine-rich repeat protein 3	3.86375
FBXL4	CDNA FLJ30658 fis, clone DFNES2000432::F-box and leucine-rich repeat protein 4	2.54912
FBXL7	F-box and leucine-rich repeat protein 7	6.9163
FBXO11	F-box protein 11	6.19026
FBXO22	F-box protein 22	2.09943
FBXO28	F-box protein 28	3.65533
FBXO3	F-box protein 3	3.41054
FBXO30	F-box protein 30	4.37717
FBXO32	F-box protein 32	2.15846
FBXO33	F-box protein 33	2.04202
FBXO4	F-box protein 4	3.73213
FBXO43	F-box protein 43	3.16017
FBXO5	F-box protein 5	3.75809
FBXO8	**F-box protein 8	2.46229
FCGR2A	Fc fragment of IgG, low affinity IIa, receptor (CD32)	6.06287
FCHO2	FCH domain only 2	7.11074
FCMD	Fukuyama type congenital muscular dystrophy (fukutin)	3.89062
FEM1B	Fem-1 homolog b (C. elegans)	3.53081
FEM1C	Fem-1 homolog c (C.elegans)	3.43426
FER	Fer (fps/fes related) tyrosine kinase (phosphoprotein NCP94)	4.37717
FEZ2	**Fasciculation and elongation protein zeta 2 (zygin II)	2.17347
FGA	Fibrinogen alpha chain	2.65737
FGB	Fibrinogen beta chain	3.38698
FGD4	FYVE, RhoGEF and PH domain containing 4	4.02782
FGF12	Fibroblast growth factor 12	3.50642
FGF9	Fibroblast growth factor 9 (glia-activating factor)	2.05623
FGFBP1	Fibroblast growth factor binding protein 1	2.21914
FGFR1OP2	FGFR1 oncogene partner 2	3.01049
FGG	Fibrinogen gamma chain	2.94854
FGL1	Fibrinogen-like 1	3.31728
FIGNL1	Fidgetin-like 1	2.86791
FIP1L1	FIP1 like 1 (S. cerevisiae)	2.51403
FKBP3	FK506 binding protein 3, 25kDa	2.31338
FKBP7	FK506 binding protein 7	3.03143
FLI1	Friend leukemia virus integration 1	2.46229
FLJ10038::GABPB2	GA binding protein transcription factor, beta subunit 2::hypothetical protein FLJ10038	2.58471
FLJ10159	Hypothetical protein FLJ10159	2.12874
FLJ10292	Mago-nashi homolog	4.40762
FLJ11021	Similar to splicing factor, arginine/serine-rich 4	4.19887
FLJ11171	Hypothetical protein FLJ11171	4.14106
FLJ11184	Hypothetical protein FLJ11184	2.96905
FLJ11850	hypothetical protein FLJ11850	4.78991
FLJ12700	Hypothetical protein FLJ12700	2.86791
FLJ12716	FLJ12716 protein	2.31338
FLJ12986	hypothetical protein FLJ12986	5.73582
FLJ13231	Hypothetical protein FLJ13231	6.27667
FLJ13305	Hypothetical protein FLJ13305	3.83706
FLJ13576	Hypothetical protein FLJ13576	3.03143
FLJ13611	Hypothetical protein FLJ13611	3.63008
FLJ13646	Hypothetical protein FLJ13646	2.8481
FLJ14712	Hypothetical protein FLJ14712	2.31338
FLJ14803	Hypothetical protein FLJ14803	2.71321
FLJ16231	FLJ16231 protein	2.2974
FLJ16636	FLJ16636 protein	2.36199
FLJ20035	Hypothetical protein FLJ20035	5.89708
FLJ20054	Hypothetical protein FLJ20054	7.72749
FLJ20097	Hypothetical protein LOC55610, isoform b	4.40762
FLJ20105	FLJ20105 protein	3.68075
FLJ20125	Hypothetical protein FLJ20125	3.20428
FLJ20323	Hypothetical protein FLJ20323	4.62675
FLJ20366	Hypothetical protein FLJ20366	2.01391
FLJ20516	Timeless-interacting protein	2.23457
FLJ20582	Hypothetical protein FLJ20582	5.57897
FLJ20628	Hypothetical protein FLJ20628	2.09943
FLJ21272	Hypothetical protein FLJ21272	2.04202
FLJ21657	**Hypothetical protein FLJ21657	4.25748
FLJ21908	Hypothetical protein FLJ21908	7.26015
FLJ21986	Hypothetical protein FLJ21986	2.80889
FLJ22028	hypothetical protein FLJ22028	5.9794
FLJ23577	KPL2 protein	9.84916
FLJ23754	hypothetical protein FLJ23754	8.75435
FLJ25006	Hypothetical protein FLJ25006	2.18859
FLJ25416	Hypothetical protein FLJ25416	3.94493
FLJ25680	hypothetical protein FLJ25680	2.92817
FLJ27352	hypothetical LOC145788	2.28153
FLJ30294	Hypothetical protein FLJ30294	3.09513
FLJ30428	similar to hypothetical protein A230046P18; cDNA sequence BC055759	2.20381
FLJ30428::LOC440911	CDNA FLJ23679 fis, clone HEP09084::similar to hypothetical protein A230046P18; cDNA sequence BC055759	2.09943
FLJ30596	Hypothetical protein FLJ30596	2.42839
FLJ30655	Hypothetical protein FLJ30655	3.97237
FLJ31033	Hypothetical protein FLJ31033	2.63902
FLJ31306	Hypothetical protein FLJ31306	2.23457
FLJ31659	Hypothetical protein FLJ31659	3.16017
FLJ31818	Hypothetical protein FLJ31818	3.86375
FLJ31958	hypothetical protein FLJ31958	2.41162
FLJ32312	**Hypothetical protein FLJ32312	2.34567
FLJ32363	FLJ32363 protein	3.63008
FLJ32549	Hypothetical protein FLJ32549	2.63902
FLJ32745	Hypothetical protein FLJ32745	3.75809
FLJ32810	**Hypothetical protein FLJ32810	12.6407
FLJ33167	hypothetical protein FLJ33167	2.8481
FLJ35740	FLJ35740 protein	3.24901
FLJ35834	hypothetical protein FLJ35834	3.91768
FLJ35848	hypothetical protein FLJ35848	2.47942
FLJ36166	Hypothetical protein FLJ36166	2.71321
FLJ36208	hypothetical protein FLJ36208	4.56305
FLJ36492	Hypothetical protein FLJ36492	2.77022
FLJ36492::LOC162632	Hypothetical protein FLJ36492::TL132-like	3.13834
FLJ38288	Hypothetical protein FLJ38288	2
FLJ38379	Hypothetical protein FLJ38379	4.50023
FLJ38725	Hypothetical protein FLJ38725	7.94474
FLJ38973	Hypothetical protein FLJ38973	5.09824
FLJ39370	hypothetical protein FLJ39370	4.22807
FLJ39502	hypothetical protein FLJ39502	3.70635
FLJ39575	Hypothetical protein FLJ39575	3.605
FLJ39660	Hypothetical protein FLJ39660	2.90795
FLJ40432	Hypothetical protein FLJ40432	2.41162
FLJ40869	Hypothetical protein FLJ40869	2.47942
FLJ40869::LOC284952	Hypothetical protein FLJ40869::hypothetical protein LOC284952	3.16017
FLJ42289	FLJ42289 protein	3.11666
FLJ42291	FLJ42291 protein	2.14355
FLJ44186	FLJ44186 protein	2.18859
FLJ44450	hypothetical gene supported by AK126414	2.44528
FLJ44635	TPT1-like protein	2.02792
FLJ90013	**Hypothetical protein FLJ90013	2.28153
FLJ90834	hypothetical protein LOC283135	3.97237
FLRT3	**Fibronectin leucine rich transmembrane protein 3	2.58471
FMO5	Flavin containing monooxygenase 5	2.28153
FMR1	Fragile X mental retardation 1	3.68075
FNBP1L	Formin binding protein 1-like	4.34694
FNBP4	Formin binding protein 4	2.2974
FNDC3A	Fibronectin type III domain containing 3A	3.81055
FNDC3B	Fibronectin type III domain containing 3B	2.90795
FOLR1	Folate receptor 1 (adult)	2.04202
FOLR1P	folate receptor 1 (adult) pseudogene	3.31728
FOXF1	Forkhead box F1	2
FOXG1A	**Forkhead box G1A	3.20428
FOXO3A	Forkhead box O3A	2.09943
FPGT	Fucose-1-phosphate guanylyltransferase	4.46915
FRMD4A	FERM domain containing 4A	2.18859
FRMD4B	FERM domain containing 4B	2.67586
FRMD6	FERM domain containing 6	2.11404
FRY	Furry homolog (Drosophila)	2.14355
FRYL	furry homolog-like (Drosophila)	4.37717
FRYL::LOC285527	furry homolog-like (Drosophila)::hypothetical protein LOC285527	5.61778
FSD1NL	FSD1 N-terminal like	2.26577
FSIP1	Fibrous sheath interacting protein 1	3.94493
FTHL16	ferritin, heavy polypeptide-like 16	6.9644
FTS	Fused toes homolog (mouse)	2.90795
FUBP1	Far upstream element (FUSE) binding protein 1	4.62675
FUBP3	Far upstream element (FUSE) binding protein 3	2.32947
FUNDC1	FUN14 domain containing 1	4.82323
FUSIP1	FUS interacting protein (serine/arginine-rich) 1	3.81055
FXR1	Fragile X mental retardation, autosomal homolog 1	4.14106
FYB	FYN binding protein (FYB-120/130)	2.86791
FYTTD1	Forty-two-three domain containing 1	4.62675
FZD3	**Frizzled homolog 3 (Drosophila)	7.67411
FZD6	Frizzled homolog 6 (Drosophila)	3.45815
GABARAPL2	GABA(A) receptor-associated protein-like 2	2.07053
GABPA	GA binding protein transcription factor, alpha subunit 60kDa	7.51618
GABRA2	Gamma-aminobutyric acid (GABA) A receptor, alpha 2	2.14355
GABRA3	Gamma-aminobutyric acid (GABA) A receptor, alpha 3	3.53081
GABRB1	Gamma-aminobutyric acid (GABA) A receptor, beta 1	3.05252
GABRG3	Gamma-aminobutyric acid (GABA) A receptor, gamma 3	2.28153
GABRP	Gamma-aminobutyric acid (GABA) A receptor, pi	2.37841
GAGE2	G antigen 2	2.15846
GAGE3	G antigen 3	2.18859
GAGE7B	**G antigen 7B	2.37841
GALC	Galactosylceramidase	2.2974
GALNACT-2	**Chondroitin sulfate GalNAcT-2	3.31728
GALNT1	UDP-N-acetyl-alpha-D-galactosamine:polypeptide N-acetylgalactosaminyltransferase 1 (GalNAc-T1)	4.11246
GALNT4	UDP-N-acetyl-alpha-D-galactosamine:polypeptide N-acetylgalactosaminyltransferase 4 (GalNAc-T4)	3.09513
GALNT7	Transcribed locus::UDP-N-acetyl-alpha-D-galactosamine:polypeptide N-acetylgalactosaminyltransferase 7 (GalNAc-T7)	3.27161
GARNL1	GTPase activating Rap/RanGAP domain-like 1	4.69134
GARNL2P	GTPase activating Rap/RanGAP domain-like 2 pseudogene	5.09824
GAS2	growth arrest-specific 2	2.14355
GAS2L3	Growth arrest-specific 2 like 3	3.94493
GATA4	GATA binding protein 4	2.08493
GATM	Glycine amidinotransferase (L-arginine:glycine amidinotransferase)	2.44528
GBAS	Glioblastoma amplified sequence	2.28153
GBE1	Glucan (1,4-alpha-), branching enzyme 1 (glycogen branching enzyme, Andersen disease, glycogen storage disease type IV)	2.62079
GBP1	Guanylate binding protein 1, interferon-inducible, 67kDa	2.80889
GBP1::GBP3	Guanylate binding protein 1, interferon-inducible, 67kDa::guanylate binding protein 3	4.53154
GBP3	guanylate binding protein 3	2.78949
GCA	Grancalcin, EF-hand calcium binding protein	3.24901
GCC2	GRIP and coiled-coil domain containing 2	5.02805
GCET2	Germinal center expressed transcript 2	2.46229
GCLC	Glutamate-cysteine ligase, catalytic subunit	2.47942
GCLM	Glutamate-cysteine ligase, modifier subunit	2.01391
GCNT1	**Glucosaminyl (N-acetyl) transferase 1, core 2 (beta-1,6-N-acetylglucosaminyltransferase)	2.88786
GDA	Guanine deaminase	4.59479
GDF6	growth differentiation factor 6	2.11404
GDF9	Growth differentiation factor 9	2.05623
GEFT	RAC/CDC42 exchange factor	2.65737
GFI1	Growth factor independent 1	4.11246
GFI1B	Growth factor independent 1B (potential regulator of CDKN1A, translocated in CML)	10.7034
GFM1	**Transcribed locus, strongly similar to NP_079272.4 mitochondrial elongation factor G1; elongation factor G1 [Homo sapiens]::G elongation factor, mitochondrial 1	2.54912
GFRA1	GDNF family receptor alpha 1	3.11666
GGH	Gamma-glutamyl hydrolase (conjugase, folylpolygammaglutamyl hydrolase)	2.44528
GIMAP2	GTPase, IMAP family member 2	2.82843
GIPC2	GIPC PDZ domain containing family, member 2	2.8481
GIPC3	GIPC PDZ domain containing family, member 3	2.31338
GJA1	Gap junction protein, alpha 1, 43kDa (connexin 43)	3.89062
GJB1	Gap junction protein, beta 1, 32kDa (connexin 32, Charcot-Marie-Tooth neuropathy, X-linked)	2.01391
GJB6	Gap junction protein, beta 6 (connexin 30)	2.04202
GJC1	Gap junction protein, chi 1, 31.9kDa (connexin 31.9)	2
GK	Glycerol kinase	3.97237
GKAP1	G kinase anchoring protein 1	2.75108
GLCCI1	Glucocorticoid induced transcript 1	2.78949
GLCE	UDP-glucuronic acid epimerase	2.23457
GLDC	Glycine dehydrogenase (decarboxylating)	2.92817
GLDN	Gliomedin	3.16017
GLI2	GLI-Kruppel family member GLI2	2.26577
GLMN	**Glomulin, FKBP associated protein	3.86375
GLO1	Glyoxalase I	2.17347
GLOXD1	Glyoxalase domain containing 1	2.15846
GLRA3	Glycine receptor, alpha 3	2.18859
GLT25D2	Glycosyltransferase 25 domain containing 2	4.95883
GLT28D1	Glycosyltransferase 28 domain containing 1	2.04202
GLT8D3	Glycosyltransferase 8 domain containing 3	6.19026
GMCL1	Germ cell-less homolog 1 (Drosophila)	2.12874
GMCL1L	germ cell-less homolog 1 (Drosophila)-like	2.90795
GMFB	Glia maturation factor, beta	4.22807
GMNN	Geminin, DNA replication inhibitor	3.24901
GMPR	Guanosine monophosphate reductase	2.12874
GNA13	Guanine nucleotide binding protein (G protein), alpha 13	5.73582
GNA14	Guanine nucleotide binding protein (G protein), alpha 14	2.88786
GNAI1	Guanine nucleotide binding protein (G protein), alpha inhibiting activity polypeptide 1	3.07375
GNAI3	Guanine nucleotide binding protein (G protein), alpha inhibiting activity polypeptide 3	4.02782
GNAZ	Guanine nucleotide binding protein (G protein), alpha z polypeptide	3.97237
GNB4	**CDNA FLJ34013 fis, clone FCBBF2002111::Guanine nucleotide binding protein (G protein), beta polypeptide 4	2.02792
GNG10	Guanine nucleotide binding protein (G protein), gamma 10	2.69447
GNG12	Guanine nucleotide binding protein (G protein), gamma 12	2.54912
GNPDA2	Glucosamine-6-phosphate deaminase 2	16.3362
GNPNAT1	Glucosamine-phosphate N-acetyltransferase 1	2.41162
GOLGA4	golgi autoantigen, golgin subfamily a, 4	12.5533
GOLGA5	Golgi autoantigen, golgin subfamily a, 5	2.60268
GOLGA7	Golgi autoantigen, golgin subfamily a, 7	2.80889
GOLGA8A	Golgi autoantigen, golgin subfamily a, 8A	2.75108
GOLGA8B	golgi autoantigen, golgin subfamily a, 8B	3.24901
GOLGA8E	golgi autoantigen, golgin subfamily a, 8E	2.8481
GOLGA8G	Golgi autoantigen, golgin subfamily a, 8G	2.78949
GOLGB1	Golgi autoantigen, golgin subfamily b, macrogolgin (with transmembrane signal), 1	4.69134
GOLPH3L	Golgi phosphoprotein 3-like	2.23457
GOLT1B	Golgi transport 1 homolog B (S. cerevisiae)	4.14106
GPAM	Glycerol-3-phosphate acyltransferase, mitochondrial	2.25012
GPATC2	G patch domain containing 2	2.04202
GPBP1	GC-rich promoter binding protein 1	3.38698
GPC3	Glypican 3	4.46915
GPM6B	Glycoprotein M6B	2.69447
GPNMB	Glycoprotein (transmembrane) nmb	3.20428
GPR101	G protein-coupled receptor 101	2.51403
GPR137C	G protein-coupled receptor 137C	4.56305
GPR155	G protein-coupled receptor 155	2.67586
GPR160	**G protein-coupled receptor 160	3.31728
GPR174	G protein-coupled receptor 174	2.28153
GPR178	G protein-coupled receptor 178	2.41162
GPR19	G protein-coupled receptor 19	8.05564
GPR35	G protein-coupled receptor 35	2.09943
GPRC5B	G protein-coupled receptor, family C, group 5, member B	3.43426
GPSM2	**G-protein signalling modulator 2 (AGS3-like, C. elegans)	2.9897
GRAMD1B	GRAM domain containing 1B	3.01049
GRAMD1C	GRAM domain containing 1C	5.65685
GRAMD3	GRAM domain containing 3	2.62079
GRB14	Growth factor receptor-bound protein 14	2.90795
GREB1	GREB1 protein	4.22807
GRINL1A::Gcom1	GRINL1A combined protein::glutamate receptor, ionotropic, N-methyl D-aspartate-like 1A	2.12874
GRPEL2	GrpE-like 2, mitochondrial (E. coli)	2.58471
GSPT2	G1 to S phase transition 2	2.02792
GSTA1	Glutathione S-transferase A1	3.29436
GSTCD	Glutathione S-transferase, C-terminal domain containing	2.90795
GTF2B	General transcription factor IIB	2.44528
GTF2F2	General transcription factor IIF, polypeptide 2, 30kDa	2.42839
GTPBP8	GTP-binding protein 8 (putative)	2.12874
GULP1	GULP, engulfment adaptor PTB domain containing 1	3.05252
GYPA	Glycophorin A (MNS blood group)	2.23457
GYPC	**Glycophorin C (Gerbich blood group)	2.8481
H2AFZ	H2A histone family, member Z	2.28153
H3F3A	H3 histone, family 3A	2.09943
HACE1	HECT domain and ankyrin repeat containing, E3 ubiquitin protein ligase 1	4.92458
HAS2	Hyaluronan synthase 2	2.01391
HAT1	Histone acetyltransferase 1	2.75108
HAVCR1	Hepatitis A virus cellular receptor 1	6.06287
HAVCR2	Hepatitis A virus cellular receptor 2	2.08493
HBBP1	Hemoglobin, beta pseudogene 1	3.18215
HBD	Hemoglobin, delta	4
HBE1	Hemoglobin, epsilon 1	2.96905
HBG1	Hemoglobin, gamma A	3.01049
HBG2	hemoglobin, gamma G	3.63008
HBII-13	HBII-13 snoRNA	60.1295
HBLD2	HESB like domain containing 2	2.42839
HBS1L	HBS1-like (S. cerevisiae)	3.63008
HCA112	hepatocellular carcinoma-associated antigen 112	2.39496
HCAP-G	Chromosome condensation protein G	3.50642
HCG9	HLA complex group 9	2.77022
HDAC2	Histone deacetylase 2	2.60268
HDAC9	Histone deacetylase 9	2.05623
HDGFRP3	Hepatoma-derived growth factor, related protein 3	2.31338
HECA	Headcase homolog (Drosophila)	2.96905
HECTD1	HECT domain containing 1	2.15846
HECTD2	HECT domain containing 2	10.1965
HEJ1	similar to DNAJ	2.28153
HEL308	DNA helicase HEL308	2.17347
HELLS	Helicase, lymphoid-specific	2.37841
HELZ::LOC284019	Helicase with zinc finger::Hypothetical protein LOC284019	2.77022
HEMGN	Hemogen	2.69447
HEPH	Hephaestin	3.13834
HEPHL1	Hephaestin-like 1	3.27161
HERC2P2::LOC440248	Hypothetical LOC440248::hect domain and RLD 2 pseudogene 2	2.32947
HERC2P6::XM_496038	hect domain and RLD 2 pseudogene 6	2.78949
HERC2P7	hect domain and RLD 2 pseudogene 7	3.89062
HERC3	Hect domain and RLD 3	2.07053
HERC4	Hect domain and RLD 4	3.07375
HERC5	Hect domain and RLD 5	3.03143
HEY1	Hairy/enhancer-of-split related with YRPW motif 1	2.09943
HGD	Homogentisate 1,2-dioxygenase (homogentisate oxidase)	2.75108
HGF	Hepatocyte growth factor (hepapoietin A; scatter factor)	2.37841
HHEX	Homeobox, hematopoietically expressed	2.31338
HIAT1	Hippocampus abundant transcript 1	2.01391
HIC1	Hypermethylated in cancer 1	3.75809
HIF1A	Hypoxia-inducible factor 1, alpha subunit (basic helix-loop-helix transcription factor)	5.6962
HIGD1A	HIG1 domain family, member 1A	2.9897
HINT3	Histidine triad nucleotide binding protein 3	4.11246
HISPPD1	Histidine acid phosphatase domain containing 1	6.40856
HIST1H1B	Histone 1, H1b	2.08493
HIST1H2AG	Histone 1, H2ag	2.02792
HIST1H2BF::HIST1H2BG	Histone 1, H2bg::histone 1, H2bf	2.2974
HIST1H2BJ	Histone 1, H2bj	2.21914
HIST1H3B	histone 1, H3b	2.05623
HIST1H4H	Histone 1, H4h	2.21914
HIT-40	zinc finger protein HIT-40	2.31338
HIVEP1	Human immunodeficiency virus type I enhancer binding protein 1	2.77022
HLA-DMB	Major histocompatibility complex, class II, DM beta	16.5642
HLA-DQB2	Major histocompatibility complex, class II, DQ beta 2	3.27161
HLA-DRA	Major histocompatibility complex, class II, DR alpha	2.37841
HLF	Hepatic leukemia factor	2.8481
HMCN1	Hemicentin 1	3.27161
HMGA2	**High mobility group AT-hook 2	2.9897
HMGB1	High-mobility group box 1	4.53154
HMGB2	High-mobility group box 2	2.56685
HMGN1	High-mobility group nucleosome binding domain 1	2.17347
HMGN3	High mobility group nucleosomal binding domain 3	2.75108
HMGN4	High mobility group nucleosomal binding domain 4	2.17347
HMMR	**Hyaluronan-mediated motility receptor (RHAMM)	3.5801
HNF4G	Hepatocyte nuclear factor 4, gamma	5.31474
HNRPA2B1	**Heterogeneous nuclear ribonucleoprotein A2/B1	2.17347
HNRPDL	Heterogeneous nuclear ribonucleoprotein D-like	2.41162
HNRPH1	Heterogeneous nuclear ribonucleoprotein H1 (H)	2.42839
HNRPH2	Heterogeneous nuclear ribonucleoprotein H2 (H')	3.89062
HNRPH3	Heterogeneous nuclear ribonucleoprotein H3 (2H9)	4.43828
HNRPLL	Heterogeneous nuclear ribonucleoprotein L-like	2.47942
HNRPR	Heterogeneous nuclear ribonucleoprotein R	2.54912
HOMER1	Homer homolog 1 (Drosophila)	2.12874
HOOK1	Hook homolog 1 (Drosophila)	3.07375
HORMAD1	HORMA domain containing 1	3.94493
HOXA3	homeobox A3	4
HOXC10	Homeobox C10	2.56685
HOXC13	Homeobox C13	3.73213
HOXC4	homeobox C4	2.07053
HOXC5	homeobox C5	2.07053
HOXD1	Homeobox D1	2.94854
HPGD	Hydroxyprostaglandin dehydrogenase 15-(NAD)	8.45614
H-plk	Krueppel-related zinc finger protein	2.11404
HPR	haptoglobin-related protein	3.13834
HPS3	Hermansky-Pudlak syndrome 3	4.08405
HPX	Hemopexin	2.09943
HRASLS	HRAS-like suppressor	2
HRB	HIV-1 Rev binding protein	2.39496
HRSP12	Heat-responsive protein 12	3.94493
HS2ST1	Heparan sulfate 2-O-sulfotransferase 1	3.73213
HS6ST2	Heparan sulfate 6-O-sulfotransferase 2	2.9897
HSD17B12	**Hydroxysteroid (17-beta) dehydrogenase 12	2.32947
HSF2	Heat shock transcription factor 2	4.43828
HSP90AA1	Heat shock protein 90kDa alpha (cytosolic), class A member 1	3.94493
HSP90AA1::HSP90AA2	Heat shock protein 90kDa alpha (cytosolic), class A member 1::heat shock protein 90kDa alpha (cytosolic), class A member 2	2.28153
HSP90AA3P::XM_496420	heat shock protein 90kDa alpha (cytosolic), class A member 3 (pseudogene)	2.20381
HSP90B1	Heat shock protein 90kDa beta (Grp94), member 1	2.05623
HSPA12A	Heat shock 70kDa protein 12A	3.09513
HSPA14	Heat shock 70kDa protein 14	2.77022
HSPA4L	Heat shock 70kDa protein 4-like	3.31728
HSPBAP1	HSPB (heat shock 27kDa) associated protein 1	2.08493
HSPC159	HSPC159 protein	2.44528
HSPE1	heat shock 10kDa protein 1 (chaperonin 10)	2.05623
HSPH1	Heat shock 105kDa/110kDa protein 1	3.605
HTLF	Human T-cell leukemia virus enhancer factor	6.1475
HTR3C	5-hydroxytryptamine (serotonin) receptor 3, family member C	3.81055
HTRA3	HtrA serine peptidase 3	2.41162
HYLS1	Hydrolethalus syndrome 1	2.53151
HYMAI	hydatidiform mole associated and imprinted	5.20537
IBRDC2	IBR domain containing 2	2.09943
IBTK	Inhibitor of Bruton agammaglobulinemia tyrosine kinase	7.6211
ICHTHYIN	Ichthyin protein	2.58471
ICK	Intestinal cell (MAK-like) kinase	2.77022
ID2	Inhibitor of DNA binding 2, dominant negative helix-loop-helix protein	2.39496
IDE	Insulin-degrading enzyme	4.75683
IDH1	Isocitrate dehydrogenase 1 (NADP+), soluble::Transcribed locus	2
IDI1	Isopentenyl-diphosphate delta isomerase 1	3.43426
IER3IP1	Immediate early response 3 interacting protein 1	4.46915
IFI44L	Interferon-induced protein 44-like	2.49666
IFIH1	Interferon induced with helicase C domain 1	3.45815
IFIT1	Interferon-induced protein with tetratricopeptide repeats 1	3.16017
IFIT2	Interferon-induced protein with tetratricopeptide repeats 2	3.05252
IFIT5	Interferon-induced protein with tetratricopeptide repeats 5	3.65533
IFITM3	Interferon induced transmembrane protein 3 (1-8U)	2.75108
IFNGR1	Interferon gamma receptor 1	2.47942
IFRD1	Interferon-related developmental regulator 1	2.56685
IFT57	Intraflagellar transport 57 homolog (Chlamydomonas)	2.04202
IFT74	Intraflagellar transport 74 homolog (Chlamydomonas)	3.65533
IFT80	Intraflagellar transport 80 homolog (Chlamydomonas)	5.20537
IFT81	Intraflagellar transport 81 homolog (Chlamydomonas)	4.40762
IFT88	Intraflagellar transport 88 homolog (Chlamydomonas)	4.34694
IGF1	Insulin-like growth factor 1 (somatomedin C)	3.53081
IGF2BP1	Insulin-like growth factor 2 mRNA binding protein 1	3.01049
IGF2BP3	Insulin-like growth factor 2 mRNA binding protein 3	3.18215
IGFBP1	**Insulin-like growth factor binding protein 1	2.31338
IGFBP7::LOC255130	Hypothetical LOC255130::Insulin-like growth factor binding protein 7	2.05623
IGHG1::IGHM	Immunoglobulin heavy constant gamma 1 (G1m marker)::immunoglobulin heavy constant mu	2.21914
IGHV1-69	Immunoglobulin heavy variable 1-69	5.06303
IGJ	Immunoglobulin J polypeptide, linker protein for immunoglobulin alpha and mu polypeptides	2.88786
IGLJ3	immunoglobulin lambda joining 3	2.39496
IGLL1	Immunoglobulin lambda-like polypeptide 1	2.49666
IGSF1	Immunoglobulin superfamily, member 1	6.72717
IGSF10	Immunoglobulin superfamily, member 10	3.63008
IGSF11	Immunoglobulin superfamily, member 11	2.04202
IGSF4	Immunoglobulin superfamily, member 4	2.37841
IKBKG	Inhibitor of kappa light polypeptide gene enhancer in B-cells, kinase gamma	2.04202
IKIP	IKK interacting protein	2.44528
IL13RA2	Interleukin 13 receptor, alpha 2	2.51403
IL16	Interleukin 16 (lymphocyte chemoattractant factor)	2.39496
IL17RB	Interleukin 17 receptor B	2.46229
IL1A	Interleukin 1, alpha	2.49666
IL1B	Interleukin 1, beta	2.39496
IL1F5	Interleukin 1 family, member 5 (delta)	2.15846
IL1R2	Interleukin 1 receptor, type II	2.41162
IL1RL1	Interleukin 1 receptor-like 1	2.47942
IL20RA	Interleukin 20 receptor, alpha	3.86375
IL27RA	Interleukin 27 receptor, alpha	2.9897
IL28B	interleukin 28B (interferon, lambda 3)	4.11246
IL3RA	Interleukin 3 receptor, alpha (low affinity)	2.47942
IL6ST	Interleukin 6 signal transducer (gp130, oncostatin M receptor)	2.44528
IL7	Interleukin 7	2.86791
IL8	Interleukin 8	2.96905
IMMP1L	**IMP1 inner mitochondrial membrane peptidase-like (S. cerevisiae)	2.60268
IMPA1	Inositol(myo)-1(or 4)-monophosphatase 1	4.11246
IMPACT	Impact homolog (mouse)	3.07375
INCA1	Inhibitor of CDK interacting with cyclin A1	2.18859
INDO	Indoleamine-pyrrole 2,3 dioxygenase	4.46915
ING3	Inhibitor of growth family, member 3	2.28153
INPP4A	Inositol polyphosphate-4-phosphatase, type I, 107kDa	2.21914
INPP4B	Inositol polyphosphate-4-phosphatase, type II, 105kDa	2.05623
INPP5F	Inositol polyphosphate-5-phosphatase F	2.08493
INSIG1	**Insulin induced gene 1	2.18859
INSIG2	Insulin induced gene 2	4.65893
INTS2	**Integrator complex subunit 2	3.24901
INTS6	Integrator complex subunit 6	3.13834
IPMK	inositol polyphosphate multikinase	2.28153
IPO7	Importin 7	2.80889
IPO8	**Importin 8	2.56685
IQCG	IQ motif containing G	2.07053
IQCK	IQ motif containing K	2.14355
IQGAP1	IQ motif containing GTPase activating protein 1	2.05623
IREB2	Iron-responsive element binding protein 2	2
IRF4	Interferon regulatory factor 4	2.49666
IRF6	Interferon regulatory factor 6	2.37841
IRS2	Insulin receptor substrate 2	2
ISOC1	Isochorismatase domain containing 1	2.20381
ITFG1	Integrin alpha FG-GAP repeat containing 1	2.23457
ITGA1	integrin, alpha 1	3.55537
ITGA4	Integrin, alpha 4 (antigen CD49D, alpha 4 subunit of VLA-4 receptor)	2.90795
ITGA7	Integrin, alpha 7	2.32947
ITGAV	**Integrin, alpha V (vitronectin receptor, alpha polypeptide, antigen CD51)	4.75683
ITGB3BP	Integrin beta 3 binding protein (beta3-endonexin)	2.67586
ITGB6	Integrin, beta 6	2.73208
ITGB7	Integrin, beta 7	2.82843
ITGB8	Integrin, beta 8	2.42839
ITGBL1	Integrin, beta-like 1 (with EGF-like repeat domains)	3.11666
ITIH2	Inter-alpha (globulin) inhibitor H2	2.56685
ITIH5L	inter-alpha (globulin) inhibitor H5-like	4.75683
ITK	IL2-inducible T-cell kinase	2.18859
ITM2A	**Integral membrane protein 2A	2.77022
ITPR1	Inositol 1,4,5-triphosphate receptor, type 1	2.94854
ITPR2	Inositol 1,4,5-triphosphate receptor, type 2	5.81589
IVNS1ABP	Influenza virus NS1A binding protein	2.56685
JAK2	Janus kinase 2 (a protein tyrosine kinase)	4.02782
JMJD1A	Jumonji domain containing 1A	2.05623
JMJD1C	Jumonji domain containing 1C	2.58471
JMJD1C::XM_495826	Jumonji domain containing 1C	3.22657
JOSD3	Josephin domain containing 3	3.89062
JPH1	Junctophilin 1	2.11404
K6IRS2::KRT5	Keratin 5 (epidermolysis bullosa simplex, Dowling-Meara/Kobner/Weber-Cockayne types)::keratin protein K6irs	3.4822
K6IRS2::KRT6B::KRT6E	keratin 6B::keratin 6E::keratin protein K6irs	3.605
KAL1	Kallmann syndrome 1 sequence	3.53081
KAZALD1	Kazal-type serine peptidase inhibitor domain 1	3.91768
KBTBD3	Kelch repeat and BTB (POZ) domain containing 3	6.45313
KBTBD6	Kelch repeat and BTB (POZ) domain containing 6	2.62079
KBTBD7	Kelch repeat and BTB (POZ) domain containing 7	2.15846
KBTBD8	**Kelch repeat and BTB (POZ) domain containing 8	5.6962
KCNA3	Potassium voltage-gated channel, shaker-related subfamily, member 3	2.62079
KCNB2	Potassium voltage-gated channel, Shab-related subfamily, member 2	5.57897
KCNE1	Potassium voltage-gated channel, Isk-related family, member 1	5.27803
KCNG3	Potassium voltage-gated channel, subfamily G, member 3	3.31728
KCNJ13	Potassium inwardly-rectifying channel, subfamily J, member 13	2
KCNJ15	Potassium inwardly-rectifying channel, subfamily J, member 15	2.01391
KCNJ3	Potassium inwardly-rectifying channel, subfamily J, member 3	2.32947
KCNK2	Potassium channel, subfamily K, member 2	2.07053
KCNQ2	Potassium voltage-gated channel, KQT-like subfamily, member 2	2.12874
KCNS3	Potassium voltage-gated channel, delayed-rectifier, subfamily S, member 3	2.05623
KCR1	Transcribed locus, strongly similar to XP_534842.2 PREDICTED: similar to modifier of the HERG potassium channel [Canis familiaris]::modifier of the HERG potassium channel	2.36199
KCTD12	Potassium channel tetramerisation domain containing 12	3.81055
KCTD18	Potassium channel tetramerisation domain containing 18	2.34567
KCTD3	Potassium channel tetramerisation domain containing 3	2.82843
KCTD6	Potassium channel tetramerisation domain containing 6	2.34567
KCTD9	Potassium channel tetramerisation domain containing 9	2.54912
KDELC2	KDEL (Lys-Asp-Glu-Leu) containing 2	2.12874
KENAE	Kenae	2.23457
KGFLP1	keratinocyte growth factor-like protein 1	3.09513
KHDRBS2	KH domain containing, RNA binding, signal transduction associated 2	5.1337
KIAA0020	KIAA0020	3.27161
KIAA0101	KIAA0101	2.2974
KIAA0103	KIAA0103	3.68075
KIAA0143	KIAA0143 protein	2.92817
KIAA0157	KIAA0157	2.05623
KIAA0182	KIAA0182	5.61778
KIAA0241	KIAA0241	2.53151
KIAA0256	KIAA0256 gene product	2.8481
KIAA0367	KIAA0367	4.46915
KIAA0372	KIAA0372	7.26015
KIAA0423	KIAA0423	2.11404
KIAA0485	KIAA0485 protein	5.06303
KIAA0500	KIAA0500 protein	2.65737
KIAA0701	KIAA0701 protein	3.91768
KIAA0748	KIAA0748	2.34567
KIAA0776	KIAA0776	6.49802
KIAA0888	KIAA0888 protein	6.9163
KIAA0895	KIAA0895 protein	2.69447
KIAA0907	KIAA0907	2.02792
KIAA0947	KIAA0947 protein	3.13834
KIAA0984	KIAA0984 protein	2.23457
KIAA1005	KIAA1005 protein	5.54044
KIAA1008	KIAA1008	4.95883
KIAA1009	KIAA1009	5.6962
KIAA1012	KIAA1012	3.5801
KIAA1018	KIAA1018	3.55537
KIAA1024	KIAA1024 protein	2.2974
KIAA1033	KIAA1033	5.27803
KIAA1107	KIAA1107	51.6251
KIAA1109	KIAA1109	7.26015
KIAA1128	KIAA1128	4.25748
KIAA1199	**KIAA1199	2.14355
KIAA1211	KIAA1211 protein::Transcribed locus	2.12874
KIAA1212	**KIAA1212	7.56846
KIAA1240	KIAA1240 protein	3.55537
KIAA1274	KIAA1274	2.96905
KIAA1279	KIAA1279	2.12874
KIAA1333	KIAA1333	14.6213
KIAA1344	KIAA1344	3.27161
KIAA1370	KIAA1370	3.01049
KIAA1377	KIAA1377	2.07053
KIAA1383	KIAA1383	2.67586
KIAA1407	KIAA1407	3.13834
KIAA1411	KIAA1411	9.38268
KIAA1430	KIAA1430	7.01285
KIAA1458	KIAA1458 protein	4.37717
KIAA1462	KIAA1462	2.21914
KIAA1505	KIAA1505 protein	2.28153
KIAA1529	KIAA1529	2.56685
KIAA1546	KIAA1546::KIAA1546 protein	5.42642
KIAA1571	KIAA1571 protein	5.61778
KIAA1576	KIAA1576 protein	2.14355
KIAA1586	KIAA1586	3.20428
KIAA1598	KIAA1598	2.9897
KIAA1604	KIAA1604 protein	3.43426
KIAA1614	KIAA1614	2.54912
KIAA1622	KIAA1622	5.61778
KIAA1632::LOC284267	KIAA1632::hypothetical protein LOC284267	2.20381
KIAA1641::LOC389008	KIAA1641::similar to KIAA1641 protein	2.56685
KIAA1644	KIAA1644 protein	3.24901
KIAA1704	KIAA1704	2.46229
KIAA1712	KIAA1712	2.32947
KIAA1715	KIAA1715	2.54912
KIAA1718	KIAA1718 protein	4.14106
KIAA1729	KIAA1729 protein	4.50023
KIAA1737	KIAA1737	2.46229
KIAA1799	KIAA1799 protein	3.75809
KIAA1826	KIAA1826	3.75809
KIAA1840	KIAA1840	2.28153
KIAA1843	KIAA1843 protein::Transcribed locus, strongly similar to XP_516060.1 PREDICTED: similar to KIAA1843 protein [Pan troglodytes]	2.11404
KIAA1853	KIAA1853	2.53151
KIAA1961	KIAA1961 gene	4.72397
KIAA2026	KIAA2026	6.40856
KIDINS220	Kinase D-interacting substance of 220 kDa	3.03143
KIF11	Kinesin family member 11	5.20537
KIF14	Kinesin family member 14	5.20537
KIF15	Kinesin family member 15	3.63008
KIF18A	Kinesin family member 18A	4.11246
KIF2	Kinesin heavy chain member 2	3.07375
KIF21A	Kinesin family member 21A	5.50217
KIF23	Kinesin family member 23	3.43426
KIF27	Kinesin family member 27	2.42839
KIF3A	Kinesin family member 3A	2.07053
KIF5B	Kinesin family member 5B	4.43828
KIF5C	Kinesin family member 5C	3.07375
KIFAP3	Kinesin-associated protein 3	2.65737
KIR2DS4	killer cell immunoglobulin-like receptor, two domains, short cytoplasmic tail, 4	2.23457
KIR2DS5::NM_012313	killer cell immunoglobulin-like receptor, two domains, short cytoplasmic tail, 5	2.42839
KLB	Klotho beta	3.07375
KLF12	Kruppel-like factor 12	6.63456
KLF5	Kruppel-like factor 5 (intestinal)	2.77022
KLF7	Kruppel-like factor 7 (ubiquitous)	3.75809
KLF9	Kruppel-like factor 9	2.92817
KLHDC1	kelch domain containing 1	4.53154
KLHL15	Kelch-like 15 (Drosophila)	3.18215
KLHL2	Kelch-like 2, Mayven (Drosophila)	3.01049
KLHL20	Kelch-like 20 (Drosophila)	2.25012
KLHL24	Kelch-like 24 (Drosophila)	5.06303
KLHL4	Kelch-like 4 (Drosophila)	3.29436
KLHL6	Kelch-like 6 (Drosophila)	2.42839
KLHL9	Kelch-like 9 (Drosophila)	2.15846
KLHL9::LOC158014	Kelch-like 9 (Drosophila)::hypothetical protein LOC158014	6.9644
KLK10	Kallikrein 10	2.17347
KLRA1	Killer cell lectin-like receptor subfamily A, member 1	4.19887
KLRC1	Killer cell lectin-like receptor subfamily C, member 1	2.41162
KLRC2	Killer cell lectin-like receptor subfamily C, member 2	2.88786
KLRC3	Killer cell lectin-like receptor subfamily C, member 3	3.13834
KLRC4	killer cell lectin-like receptor subfamily C, member 4	6.40856
KLRG1	Killer cell lectin-like receptor subfamily G, member 1	3.63008
KLRK1	Killer cell lectin-like receptor subfamily K, member 1	2.60268
KNTC1	Kinetochore associated 1	2.36199
KNTC2	Kinetochore associated 2	2.44528
KPNA3	Karyopherin alpha 3 (importin alpha 4)	2.58471
KPNA5	Karyopherin alpha 5 (importin alpha 6)	2.04202
KRAS	**V-Ki-ras2 Kirsten rat sarcoma viral oncogene homolog	3.27161
KRIT1	KRIT1, ankyrin repeat containing	2.17347
KRR1	KRR1, small subunit (SSU) processome component, homolog (yeast)	4.14106
KRT31	Keratin, hair, acidic, 1	5.20537
KRT5	Keratin 5 (epidermolysis bullosa simplex, Dowling-Meara/Kobner/Weber-Cockayne types)	4.22807
KRT6A	keratin 6A	2.94854
KRT6B	keratin 6B	3.41054
KRT75	Cytokeratin type II	7.51618
KRTAP10-5::KRTAP12-1	keratin associated protein 10-5::keratin associated protein 12-1	3.20428
KRTAP10-5::KRTAP12-2	Keratin associated protein 12-2::keratin associated protein 10-5	2.02792
KRTAP1-5	Keratin associated protein 1-5	3.07375
KSR2	kinase suppressor of ras 2	2.44528
KTN1	Kinectin 1 (kinesin receptor)	7.06162
KYNU	Kynureninase (L-kynurenine hydrolase)	2.32947
L1TD1	LINE-1 type transposase domain containing 1	3.43426
LA16c-360B4.1	Hypothetical protein FLJ12681	2.07053
LACTB2	Lactamase, beta 2	3.5801
LAMA4	Laminin, alpha 4	2.80889
LAMP2	Lysosomal-associated membrane protein 2	2.05623
LANCL1	LanC lantibiotic synthetase component C-like 1 (bacterial)	2.41162
LAPTM4A	Lysosomal-associated protein transmembrane 4 alpha	2
LAPTM5	**Lysosomal associated multispanning membrane protein 5	4.75683
LARP2	La ribonucleoprotein domain family, member 2	3.75809
LARP4	La ribonucleoprotein domain family, member 4	3.55537
LARP7	HDCMA18P protein::Transcribed locus, moderately similar to XP_420643.1 similar to HDCMA18P protein [Gallus gallus]	4.43828
LBR	Lamin B receptor	2.60268
LBXCOR1	LBXCOR1 homolog (mouse)	2.17347
LCOR	Ligand dependent nuclear receptor corepressor	6.02099
LCP1	Lymphocyte cytosolic protein 1 (L-plastin)	5.20537
LEFTY2	Left-right determination factor 2	2.09943
LEPR	Leptin receptor	6.27667
LEREPO4	Likely ortholog of mouse immediate early response, erythropoietin 4	3.78423
LGR4	Leucine-rich repeat-containing G protein-coupled receptor 4	2.36199
LHFP	Lipoma HMGIC fusion partner	2.07053
LIFR	Leukemia inhibitory factor receptor alpha	3.605
LIG4	Ligase IV, DNA, ATP-dependent	6.9644
LIN28	Lin-28 homolog (C. elegans)	2.58471
LIN28B	Lin-28 homolog B (C. elegans)	2.82843
LIN7A	Lin-7 homolog A (C. elegans)	2.02792
LIN7C	Lin-7 homolog C (C. elegans)	4.65893
LIN9	Lin-9 homolog (C. elegans)	7.88986
LIPC	Lipase, hepatic	3.05252
LIPT1	Lipoyltransferase 1	2.28153
LMAN1	Lectin, mannose-binding, 1	2.17347
LMBRD1	LMBR1 domain containing 1	3.07375
LMBRD2	LMBR1 domain containing 2	4.25748
LMLN	**Leishmanolysin-like (metallopeptidase M8 family)	2.07053
LMO7	LIM domain 7	2.07053
LMOD2::XM_371949	leiomodin 2 (cardiac)	4.08405
LNPEP	Leucyl/cystinyl aminopeptidase	2.32947
LNX2	Ligand of numb-protein X 2	2.14355
LOC114135	putative acid phosphatase	2.23457
LOC115648	similar to hypothetical protein FLJ13659	2.07053
LOC123876	hypothetical protein LOC123876	6.32033
LOC124491	LOC124491	2.49666
LOC126295	hypothetical protein LOC126295	3.75809
LOC128629	similar to hypothetical protein	21.5557
LOC130355	Hypothetical protein LOC130355	2.77022
LOC130500	uncharacterized hematopoietic stem/progenitor cells protein MDS029 pseudogene 2	2.28153
LOC132321	Hypothetical protein LOC132321	7.94474
LOC134145	Hypothetical protein LOC134145	2.78949
LOC134466	Hypothetical protein LOC134466	3.41054
LOC136306	Hypothetical protein LOC136306	2.32947
LOC137886	Hypothetical protein LOC137886	2.11404
LOC142937	hypothetical protein BC008131	2.18859
LOC144363	**Hypothetical protein LOC144363	3.89062
LOC144438	Hypothetical protein LOC144438	2.26577
LOC144631	hypothetical LOC144631	3.50642
LOC144871	Hypothetical protein LOC144871	2.34567
LOC144874	hypothetical protein LOC144874	2.07053
LOC145780	hypothetical LOC145780	2.02792
LOC145786	Hypothetical protein LOC145786	2.71321
LOC145899	Hypothetical protein LOC145899	3.86375
LOC147646	hypothetical protein LOC147646	2.65737
LOC148198	**Similar to Zinc finger protein 492	2.25012
LOC148203	Hypothetical protein LOC148203	3.45815
LOC149448	Hypothetical protein LOC149448	5.93809
LOC150159	CG10806-like	2.44528
LOC150759	Hypothetical protein LOC150759	3.03143
LOC150837::LOC388948	Hypothetical gene supported by BC062774::hypothetical protein LOC150837	3.55537
LOC151174	Hypothetical protein LOC151174	2.77022
LOC151320	similar to Nucleolar transcription factor 1 (Upstream binding factor 1) (UBF-1) (Autoantigen NOR-90)	2.37841
LOC151484	hypothetical protein LOC151484	3.83706
LOC151579	**Similar to basic leucine zipper and W2 domains 1	2.37841
LOC153364	Similar to metallo-beta-lactamase superfamily protein	3.91768
LOC153561::LOC441084	Hypothetical protein LOC153561::similar to POM121 membrane glycoprotein-like 1	8.45614
LOC157562	Hypothetical protein LOC157562	2.53151
LOC157627	Hypothetical protein LOC157627	2.58471
LOC158267::ORM2	Orosomucoid 2::hypothetical protein LOC158267	2.86791
LOC158796	similar to UPF3 regulator of nonsense transcripts homolog B isoform 2	2.20381
LOC161527	Hypothetical protein LOC161527	3.24901
LOC168850	Hypothetical protein LOC168850	5.38893
LOC169834	hypothetical protein LOC169834	3.65533
LOC196394	Hypothetical protein LOC196394	2.28153
LOC200420	LOC200420	2.8481
LOC201164	Similar to CG12314 gene product	2.25012
LOC201725	Hypothetical protein LOC201725	2.49666
LOC202451	Hypothetical protein LOC202451::Transcribed locus, strongly similar to NP_065073.2 KIAA1244 [Homo sapiens]	2.94854
LOC202459	similar to RIKEN cDNA 2310008M10	2.32947
LOC202781	Hypothetical protein LOC202781	2.32947
LOC203411	Hypothetical protein LOC203411	2.86791
LOC220594	TL132 protein	3.91768
LOC220930	**Hypothetical protein LOC220930	6.02099
LOC221344	hypothetical LOC221344	2.2974
LOC221362	Hypothetical protein LOC221362	2.07053
LOC221442	Hypothetical LOC221442	2.63902
LOC253981::RELL1	Hypothetical protein LOC253981::Receptor expressed in lymphoid tissues like 1	2.12874
LOC254128	Hypothetical protein LOC254128	2.94854
LOC254848	hypothetical protein LOC254848	3.05252
LOC255308	eukaryotic translation initiation factor 2, subunit 3 gamma, 52kDa pseudogene	2.07053
LOC256223	Hypothetical LOC256223	2.2974
LOC283027::LOC441666	Homo sapiens, Similar to zinc finger protein 91 (HPF7, HTF10), clone IMAGE:4538349, mRNA::hypothetical protein LOC283027::similar to Zinc finger protein 85 (Zinc finger protein HPF4) (HTF1)	2.04202
LOC283050	Hypothetical protein LOC283050	2.14355
LOC283070	Transcribed locus::hypothetical protein LOC283070	3.43426
LOC283126::PLCB3	Phospholipase C, beta 3 (phosphatidylinositol-specific)::hypothetical protein LOC283126	2.96905
LOC283155	hypothetical LOC283155	2.58471
LOC283247	similar to NADPH oxidase 4	2.8481
LOC283270	hypothetical protein LOC283270	2.12874
LOC283357	Hypothetical protein LOC283357	2.92817
LOC283392::TRHDE	Thyrotropin-releasing hormone degrading enzyme::hypothetical protein LOC283392	2.67586
LOC283398	similar to Succinyl-CoA ligase [GDP-forming] beta-chain, mitochondrial precursor (Succinyl-CoA synthetase, betaG chain) (SCS-betaG) (GTP-specific succinyl-CoA synthetase beta subunit)	2.04202
LOC283400	hypothetical protein LOC283400	2.44528
LOC283523	similar to telomeric repeat binding factor 1 isoform 2	2.82843
LOC283537	Hypothetical protein LOC283537	2.11404
LOC283567::SIPA1L1	**Signal-induced proliferation-associated 1 like 1::hypothetical protein LOC283567	3.20428
LOC283587	Hypothetical protein LOC283587	5.31474
LOC283588	Hypothetical protein LOC283588	5.20537
LOC283683	hypothetical protein LOC283683	3.22657
LOC283904	Hypothetical protein LOC283904	3.31728
LOC283914	hypothetical protein LOC283914	2
LOC284019	Hypothetical protein LOC284019	3.05252
LOC284062::RND2	Rho family GTPase 2::hypothetical protein LOC284062	8.05564
LOC284269	similar to C9orf86	3.27161
LOC284344::PSG5	hypothetical protein LOC284344::pregnancy specific beta-1-glycoprotein 5	3.97237
LOC284412	hypothetical protein LOC284412	2.36199
LOC284901	similar to CG6915-PA	2.60268
LOC284930	hypothetical protein LOC284930	2.04202
LOC284952	hypothetical protein LOC284952	3.27161
LOC285016	Hypothetical protein LOC285016	2.17347
LOC285086	Hypothetical protein LOC285086	3.97237
LOC285147	Hypothetical protein LOC285147	3.07375
LOC285344	similar to hypothetical protein MG11009.4	2.90795
LOC285401	Hypothetical protein LOC285401	2.25012
LOC285453	TXNDC9 pseudogene	2.77022
LOC285463	hypothetical protein LOC285463	2.21914
LOC285505	hypothetical protein LOC285505	2.65737
LOC285513	Hypothetical protein LOC285513	3.11666
LOC285527	hypothetical protein LOC285527	2.32947
LOC285636	Hypothetical protein LOC285636	3.20428
LOC285733	Hypothetical protein LOC285733	3.65533
LOC285762	hypothetical protein LOC285762	4.69134
LOC285812	Hypothetical protein LOC285812	2.04202
LOC285819	Hypothetical protein LOC285819	5.57897
LOC285872	THAP5 pseudogene	5.42642
LOC285902::ZNF273	Zinc finger protein 273::hypothetical protein LOC285902	2.67586
LOC286052	Hypothetical protein LOC286052	2.71321
LOC286170	hypothetical protein LOC286170	6.58873
LOC286297	hypothetical protein LOC286297	3.01049
LOC286408	similar to putative UST1-like organic anion transporter	2.28153
LOC286434	hypothetical protein LOC286434	4.78991
LOC286440	Hypothetical protein LOC286440	2.11404
LOC286526	**Ras-like GTPase-like	3.45815
LOC317671	LOC317671	2.90795
[truncated: 2,030 more rows]

## Sheet: 6 hr down
Gene symbol	Gene name	Fold change
A4GALT	Alpha 1,4-galactosyltransferase (globotriaosylceramide synthase)	2.26577
A4GNT	Alpha-1,4-N-acetylglucosaminyltransferase	2.42839
AAAS	Achalasia, adrenocortical insufficiency, alacrimia (Allgrove, triple-A)	2.01391
AADAT	**Aminoadipate aminotransferase	3.70635
AAK1	AP2 associated kinase 1	2.17347
AARSD1	**Alanyl-tRNA synthetase domain containing 1	3.78423
AATF	Apoptosis antagonizing transcription factor	3.24901
ABAT	4-aminobutyrate aminotransferase	2.71321
ABCA12	ATP-binding cassette, sub-family A (ABC1), member 12	2.01391
ABCA2	ATP-binding cassette, sub-family A (ABC1), member 2	5.09824
ABCA6	ATP-binding cassette, sub-family A (ABC1), member 6	2.9897
ABCA7	ATP-binding cassette, sub-family A (ABC1), member 7	2.25012
ABCB8	ATP-binding cassette, sub-family B (MDR/TAP), member 8	2
ABCB9	ATP-binding cassette, sub-family B (MDR/TAP), member 9	3.16017
ABCC1	ATP-binding cassette, sub-family C (CFTR/MRP), member 1	2.90795
ABCF1	ATP-binding cassette, sub-family F (GCN20), member 1	2.28153
ABCF2	ATP-binding cassette, sub-family F (GCN20), member 2	3.16017
ABCF3	ATP-binding cassette, sub-family F (GCN20), member 3	2.49666
ABCG1	**ATP-binding cassette, sub-family G (WHITE), member 1	2.54912
ABHD11	abhydrolase domain containing 11	2.80889
ABHD14B	Abhydrolase domain containing 14B	3.11666
ABHD2	Abhydrolase domain containing 2	2.2974
ABHD4	Abhydrolase domain containing 4	2.90795
ABHD6	**Abhydrolase domain containing 6	2.71321
ABL1	V-abl Abelson murine leukemia viral oncogene homolog 1	8.57419
ABL2	CDNA FLJ31718 fis, clone NT2RI2006647::V-abl Abelson murine leukemia viral oncogene homolog 2 (arg, Abelson-related gene)	3.34035
ABLIM1	Actin binding LIM protein 1	3.11666
ABR	Active BCR-related gene	2.65737
ACAA1	Acetyl-Coenzyme A acyltransferase 1 (peroxisomal 3-oxoacyl-Coenzyme A thiolase)	3.68075
ACAA2	Acetyl-Coenzyme A acyltransferase 2 (mitochondrial 3-oxoacyl-Coenzyme A thiolase)	2.56685
ACACA	Acetyl-Coenzyme A carboxylase alpha	2.11404
ACACB	Acetyl-Coenzyme A carboxylase beta	2.02792
ACAD10	Acyl-Coenzyme A dehydrogenase family, member 10	2.37841
ACADVL	**Acyl-Coenzyme A dehydrogenase, very long chain	2.86791
ACAT2	Acetyl-Coenzyme A acetyltransferase 2 (acetoacetyl Coenzyme A thiolase)	2.37841
ACCN3	amiloride-sensitive cation channel 3	2.75108
ACE	Angiotensin I converting enzyme (peptidyl-dipeptidase A) 1	19.5622
ACHE	Acetylcholinesterase (Yt blood group)	2.18859
ACO2	Aconitase 2, mitochondrial	4.72397
ACOT11	Acyl-CoA thioesterase 11	3.75809
ACOT7	**Acyl-CoA thioesterase 7	5.93809
ACOT8	Acyl-CoA thioesterase 8	2.14355
ACOX1	Acyl-Coenzyme A oxidase 1, palmitoyl	3.07375
ACOX3	Acyl-Coenzyme A oxidase 3, pristanoyl	2.42839
ACP2	Acid phosphatase 2, lysosomal	2.08493
ACSBG1	Acyl-CoA synthetase bubblegum family member 1	2.92817
ACSS2	Acyl-CoA synthetase short-chain family member 2	2.20381
ACTA1	Actin, alpha 1, skeletal muscle	3.09513
ACTA2	Actin, alpha 2, smooth muscle, aorta	2.94854
ACTB	Actin, beta	7.06162
ACTG1	Actin, gamma 1	4.40762
ACTG2	Actin, gamma 2, smooth muscle, enteric	3.75809
ACTL6B	Actin-like 6B	3.07375
ACTN1	Actinin, alpha 1	3.07375
ACTN4	**Actinin, alpha 4	6.63456
ACTR1A	ARP1 actin-related protein 1 homolog A, centractin alpha (yeast)	2.49666
ACTR1B	ARP1 actin-related protein 1 homolog B, centractin beta (yeast)	2.08493
ACTR5	ARP5 actin-related protein 5 homolog (yeast)	3.83706
ACVR2B	Activin A receptor, type IIB::Transcribed locus	3.05252
ACY1	Aminoacylase 1	2.67586
ADAM11	ADAM metallopeptidase domain 11	2.05623
ADAM15	ADAM metallopeptidase domain 15 (metargidin)	4.72397
ADAM19	ADAM metallopeptidase domain 19 (meltrin beta)	3.50642
ADAMTS1	**ADAM metallopeptidase with thrombospondin type 1 motif, 1::Transcribed locus	4.62675
ADAMTS13	ADAM metallopeptidase with thrombospondin type 1 motif, 13	3.53081
ADAMTSL5	ADAMTS-like 5	2.37841
ADARB1	Adenosine deaminase, RNA-specific, B1 (RED1 homolog rat)	2.17347
ADAT1	Adenosine deaminase, tRNA-specific 1	2.28153
ADCK4	AarF domain containing kinase 4	2.67586
ADCY6	Adenylate cyclase 6	2.80889
ADD1	Adducin 1 (alpha)	3.07375
ADM2	Adrenomedullin 2	9.91766
ADORA2A	Adenosine A2a receptor	2.21914
ADPRHL1	ADP-ribosylhydrolase like 1	2.18859
ADRBK1	**Adrenergic, beta, receptor kinase 1	2.62079
ADRM1	Adhesion regulating molecule 1	2.90795
ADSL	Adenylosuccinate lyase	2.82843
ADSSL1	Adenylosuccinate synthase like 1	2.90795
AES	**Amino-terminal enhancer of split	2.53151
AF001689::RNU42B	RNA, U42B small nucleolar	5.93809
AFARP1	AKR7 family pseudogene	2.25012
AFG3L2	AFG3 ATPase family gene 3-like 2 (yeast)	2.56685
AGPAT2	1-acylglycerol-3-phosphate O-acyltransferase 2 (lysophosphatidic acid acyltransferase, beta)	3.01049
AGPAT6	1-acylglycerol-3-phosphate O-acyltransferase 6 (lysophosphatidic acid acyltransferase, zeta)	3.68075
AGPAT7	1-acylglycerol-3-phosphate O-acyltransferase 7 (lysophosphatidic acid acyltransferase, eta)	2.25012
AGRIN	Agrin	2.28153
AGTRAP	Angiotensin II receptor-associated protein	5.35171
AHCY	S-adenosylhomocysteine hydrolase	6.45313
AHCY::NM_000687	S-adenosylhomocysteine hydrolase	4.72397
AHDC1	AT hook, DNA binding motif, containing 1	2.17347
AHNAK	AHNAK nucleoprotein (desmoyokin)	4.14106
AHSA1	AHA1, activator of heat shock 90kDa protein ATPase homolog 1 (yeast)	2.09943
AIRE	Autoimmune regulator (autoimmune polyendocrinopathy candidiasis ectodermal dystrophy)	2.44528
AK027233::LOC389162::LOC389163	hypothetical LOC389162::hypothetical gene supported by AK098078	2.2974
AK2	Adenylate kinase 2	2.86791
AK3L1::NM_001005353	Adenylate kinase 3-like 1	2.47942
AKR1B1	Aldo-keto reductase family 1, member B1 (aldose reductase)	3.22657
AKR1B10	Aldo-keto reductase family 1, member B10 (aldose reductase)	3.27161
AKR1C1	aldo-keto reductase family 1, member C1 (dihydrodiol dehydrogenase 1; 20-alpha (3-alpha)-hydroxysteroid dehydrogenase)	3.81055
AKR1C1::AKR1C2	Aldo-keto reductase family 1, member C2 (dihydrodiol dehydrogenase 2; bile acid binding protein; 3-alpha hydroxysteroid dehydrogenase, type III)::aldo-keto reductase family 1, member C1 (dihydrodiol dehydrogenase 1; 20-a	2.53151
AKR1C2	Aldo-keto reductase family 1, member C2 (dihydrodiol dehydrogenase 2; bile acid binding protein; 3-alpha hydroxysteroid dehydrogenase, type III)	3.38698
AKR7A2	Aldo-keto reductase family 7, member A2 (aflatoxin aldehyde reductase)	5.35171
AKT1	V-akt murine thymoma viral oncogene homolog 1	3.05252
AKT1S1	AKT1 substrate 1 (proline-rich)	2.25012
AKT2	V-akt murine thymoma viral oncogene homolog 2	2
AL035288::ESPNP	Espin pseudogene	2.14355
ALDH16A1	Aldehyde dehydrogenase 16 family, member A1	2.18859
ALDH1A3	Aldehyde dehydrogenase 1 family, member A3	5.06303
ALDH3A1	Aldehyde dehydrogenase 3 family, memberA1	2.67586
ALDH3A2	Aldehyde dehydrogenase 3 family, member A2	3.31728
ALDH4A1	Aldehyde dehydrogenase 4 family, member A1	2.58471
ALDOA	Aldolase A, fructose-bisphosphate	4.34694
ALDOAP2::C10orf122	Aldolase A, fructose-bisphosphate pseudogene 2::Chromosome 10 open reading frame 122	3.50642
ALG1	Asparagine-linked glycosylation 1 homolog (S. cerevisiae, beta-1,4-mannosyltransferase)	16
ALG11::UTP14C	Asparagine-linked glycosylation 11 homolog (S. cerevisiae, alpha-1,2-mannosyltransferase)::UTP14, U3 small nucleolar ribonucleoprotein, homolog C (yeast)	2.46229
ALK	Anaplastic lymphoma kinase (Ki-1)	3.55537
ALKBH1	AlkB, alkylation repair homolog 1 (E. coli)	2.11404
ALKBH2	alkB, alkylation repair homolog 2 (E. coli)	2.21914
ALKBH3	AlkB, alkylation repair homolog 3 (E. coli)	2.21914
ALKBH5	AlkB, alkylation repair homolog 5 (E. coli)	4.05584
ALKBH6	AlkB, alkylation repair homolog 6 (E. coli)	2
ALKBH7	AlkB, alkylation repair homolog 7 (E. coli)	3.68075
ALOX15B	Arachidonate 15-lipoxygenase, type B	10.7779
ALS2CL	ALS2 C-terminal like	5.9794
AMACR	Alpha-methylacyl-CoA racemase	2.65737
AmbionSpike1_EC2_REVCOMP		6.19026
AmbionSpike8_1800_a_63_2		2.73208
AmbionSpike8_761_REVCOMP		2.58471
AMDHD2	Amidohydrolase domain containing 2	2.58471
AMID	Apoptosis-inducing factor (AIF)-like mitochondrion-associated inducer of death	3.41054
AMN	Amnionless homolog (mouse)	3.31728
AMPD3	Adenosine monophosphate deaminase (isoform E)	4.16986
ANAPC1	Anaphase promoting complex subunit 1	2.14355
ANAPC2	Anaphase promoting complex subunit 2	2.69447
ANAPC7	Anaphase promoting complex subunit 7	2.17347
ANGPTL4	Angiopoietin-like 4	7.26015
ANKMY1	Ankyrin repeat and MYND domain containing 1	2.26577
ANKRD11	Ankyrin repeat domain 11	3.05252
ANKRD13D	Ankyrin repeat domain 13 family, member D	2.05623
ANKRD2	Ankyrin repeat domain 2 (stretch responsive muscle)	3.01049
ANKRD24	Ankyrin repeat domain 24	5.85634
ANKRD35	Ankyrin repeat domain 35	4.34694
ANKRD5	Ankyrin repeat domain 5	2.49666
ANKRD52	Ankyrin repeat domain 52	2.21914
ANKRD54	Hypothetical protein BC014641	3.68075
ANKS3	Ankyrin repeat and sterile alpha motif domain containing 3	5.9794
ANKS6	Ankyrin repeat and sterile alpha motif domain containing 6	2.49666
ANPEP	Alanyl (membrane) aminopeptidase (aminopeptidase N, aminopeptidase M, microsomal aminopeptidase, CD13, p150)	7.6211
ANTXRL	anthrax toxin receptor-like	2.08493
ANXA11	Annexin A11	2.80889
ANXA2P3	annexin A2 pseudogene 3	3.34035
ANXA5	Annexin A5	3.63008
ANXA7	Annexin A7	6.40856
ANXA8	annexin A8	5.16941
AP1G1	Adaptor-related protein complex 1, gamma 1 subunit	4.78991
AP1M1	Adaptor-related protein complex 1, mu 1 subunit	2.94854
AP1M2	Adaptor-related protein complex 1, mu 2 subunit	6.58873
AP1S1	Adaptor-related protein complex 1, sigma 1 subunit	3.16017
AP1S3	Adaptor-related protein complex 1, sigma 3 subunit	6.63456
AP2A1	Adaptor-related protein complex 2, alpha 1 subunit	3.63008
AP2A2	Adaptor-related protein complex 2, alpha 2 subunit	2.21914
AP2B1	Adaptor-related protein complex 2, beta 1 subunit	4.08405
AP2M1	Adaptor-related protein complex 2, mu 1 subunit	2.90795
AP2S1	Adaptor-related protein complex 2, sigma 1 subunit	5.20537
AP4B1	Adaptor-related protein complex 4, beta 1 subunit	4.08405
AP4M1	Adaptor-related protein complex 4, mu 1 subunit	2.09943
APBA2BP	Amyloid beta (A4) precursor protein-binding, family A, member 2 binding protein	2.11404
APBB2	Amyloid beta (A4) precursor protein-binding, family B, member 2 (Fe65-like)	3.78423
APC2	Adenomatosis polyposis coli 2	2.21914
APEH	N-acylaminoacyl-peptide hydrolase	5.06303
APH1A	Anterior pharynx defective 1 homolog A (C. elegans)	2.67586
API5	Apoptosis inhibitor 5	3.36359
APLP1	Amyloid beta (A4) precursor-like protein 1	2.17347
APLP2	Amyloid beta (A4) precursor-like protein 2	3.5801
APOA1BP	Apolipoprotein A-I binding protein	2.56685
APOBEC3C	apolipoprotein B mRNA editing enzyme, catalytic polypeptide-like 3C	3.45815
APOL2	Apolipoprotein L, 2	2.21914
APP	Amyloid beta (A4) precursor protein (peptidase nexin-II, Alzheimer disease)::Transcribed locus, strongly similar to NP_958816.1 amyloid beta A4 protein precursor, isoform b; protease nexin-II; amyloid beta-pep	6.45313
APRT	Adenine phosphoribosyltransferase	4
APTX	Aprataxin	2.51403
ARAF	V-raf murine sarcoma 3611 viral oncogene homolog	2.8481
ARD1A	ARD1 homolog A, N-acetyltransferase (S. cerevisiae)	2.65737
ARF5	ADP-ribosylation factor 5	4.16986
ARFGAP1	ADP-ribosylation factor GTPase activating protein 1	2.62079
ARFIP2	ADP-ribosylation factor interacting protein 2 (arfaptin 2)	2.63902
ARHGAP1	Rho GTPase activating protein 1	2.15846
ARHGAP10	Rho GTPase activating protein 10	3.31728
ARHGAP22	Rho GTPase activating protein 22	2.25012
ARHGAP23	Rho GTPase activating protein 23	2.51403
ARHGAP27	Rho GTPase activating protein 27	4.34694
ARHGAP4	Rho GTPase activating protein 4	2.47942
ARHGAP8	Rho GTPase activating protein 8	2.23457
ARHGDIA	Rho GDP dissociation inhibitor (GDI) alpha	3.36359
ARHGEF1	Rho guanine nucleotide exchange factor (GEF) 1	2.67586
ARHGEF12	Rho guanine nucleotide exchange factor (GEF) 12	3.09513
ARHGEF5	Rho guanine nucleotide exchange factor (GEF) 5	2.54912
ARHGEF7	Rho guanine nucleotide exchange factor (GEF) 7	2.05623
ARID1B	AT rich interactive domain 1B (SWI1-like)	2.15846
ARID5A	AT rich interactive domain 5A (MRF1-like)	2.18859
ARL11	ADP-ribosylation factor-like 11	2.20381
ARL16::LOC339229	ADP-ribosylation factor-like 16::hypothetical protein LOC339229	2.92817
ARL6IP4	ADP-ribosylation-like factor 6 interacting protein 4	4.69134
ARL8A	ADP-ribosylation factor-like 8A	2.39496
ARMC5	Armadillo repeat containing 5	2.07053
ARMC7	Armadillo repeat containing 7	3.27161
ARMC9	Armadillo repeat containing 9	2.04202
ARMCX5	armadillo repeat containing, X-linked 5	2.11404
ARMCX6	Armadillo repeat containing, X-linked 6	2.25012
ARNT	Aryl hydrocarbon receptor nuclear translocator	2.31338
ARPC1A	Actin related protein 2/3 complex, subunit 1A, 41kDa	6.19026
ARPC1B	Actin related protein 2/3 complex, subunit 1B, 41kDa::Immunoglobulin lambda light chain (IGL@)	4.53154
ARRDC1	Arrestin domain containing 1	2.31338
ARRDC2	Arrestin domain containing 2	2.37841
ARRDC4	Arrestin domain containing 4	4
ARSA	Arylsulfatase A	2
ARSI	Arylsulfatase family, member I	9.51366
ARTN	Artemin	3.24901
ASAH3L	N-acylsphingosine amidohydrolase 3-like	2.39496
ASAHL	N-acylsphingosine amidohydrolase (acid ceramidase)-like::Transcribed locus, moderately similar to NP_080248.1 N-acylsphingosine amidohydrolase (acid ceramidase)-like [Mus musculus]	3.78423
ASB4	Ankyrin repeat and SOCS box-containing 4	3.78423
ASCC2	Activating signal cointegrator 1 complex subunit 2	2.88786
ASCC3L1	**Activating signal cointegrator 1 complex subunit 3-like 1	2.62079
ASL	Argininosuccinate lyase	5.93809
ASMTL	Acetylserotonin O-methyltransferase-like	3.5801
ASNA1	**ArsA arsenite transporter, ATP-binding, homolog 1 (bacterial)	3.83706
ASNS	Asparagine synthetase	4.50023
ASPHD1	Aspartate beta-hydroxylase domain containing 1	2.17347
ATAD3B	ATPase family, AAA domain containing 3B	2.12874
ATE1	Arginyltransferase 1	2.04202
ATF4	Activating transcription factor 4 (tax-responsive enhancer element B67)	2.44528
ATF5	Activating transcription factor 5	2.77022
ATG16L1	ATG16 autophagy related 16-like 1 (S. cerevisiae)	2.53151
ATG4A	ATG4 autophagy related 4 homolog A (S. cerevisiae)	3.86375
ATG4B	ATG4 autophagy related 4 homolog B (S. cerevisiae)	2.42839
ATG4D	ATG4 autophagy related 4 homolog D (S. cerevisiae)	2.34567
ATG7	ATG7 autophagy related 7 homolog (S. cerevisiae)	3.18215
ATG9A	ATG9 autophagy related 9 homolog A (S. cerevisiae)	4.34694
ATN1	Atrophin 1	7.83536
ATP11A	**ATPase, Class VI, type 11A	2.32947
ATP13A1	ATPase type 13A1	2.05623
ATP13A2	ATPase type 13A2	3.78423
ATP1A1	ATPase, Na+/K+ transporting, alpha 1 polypeptide	2.11404
ATP1A3	ATPase, Na+/K+ transporting, alpha 3 polypeptide	2.44528
ATP2A1	ATPase, Ca++ transporting, cardiac muscle, fast twitch 1	4.11246
ATP2A2	ATPase, Ca++ transporting, cardiac muscle, slow twitch 2	3.65533
ATP2B4	ATPase, Ca++ transporting, plasma membrane 4	2.9897
ATP5A1	ATP synthase, H+ transporting, mitochondrial F1 complex, alpha subunit 1, cardiac muscle	6.9644
ATP5D	ATP synthase, H+ transporting, mitochondrial F1 complex, delta subunit	3.53081
ATP6V0A1	ATPase, H+ transporting, lysosomal V0 subunit a1	2.47942
ATP6V0D1	ATPase, H+ transporting, lysosomal 38kDa, V0 subunit d1	4.11246
ATP6V1E1	ATPase, H+ transporting, lysosomal 31kDa, V1 subunit E1	3.11666
ATP6V1H	ATPase, H+ transporting, lysosomal 50/57kDa, V1 subunit H	2.21914
ATRN	Attractin	3.24901
ATXN2	Ataxin 2	2.39496
ATXN7L2	ataxin 7-like 2	2.94854
ATXN7L3	Ataxin 7-like 3	2.34567
AUP1	Ancient ubiquitous protein 1	3.13834
AURKAIP1	Aurora kinase A interacting protein 1	4.31691
AVP	Arginine vasopressin (neurophysin II, antidiuretic hormone, diabetes insipidus, neurohypophyseal)	2.92817
AVPR2	Arginine vasopressin receptor 2 (nephrogenic diabetes insipidus)	2.34567
AXIN1	Axin 1	2.44528
AXL	AXL receptor tyrosine kinase	2.92817
AZI1	5-azacytidine induced 1	3.94493
B3GALT4	UDP-Gal:betaGlcNAc beta 1,3-galactosyltransferase, polypeptide 4	3.03143
B3GALT7	UDP-Gal:betaGal beta 1,3-galactosyltransferase polypeptide 7	2.46229
B3GAT2	Beta-1,3-glucuronyltransferase 2 (glucuronosyltransferase S)	2.71321
B3GAT3	**Beta-1,3-glucuronyltransferase 3 (glucuronosyltransferase I)	2.71321
B3GNT3	UDP-GlcNAc:betaGal beta-1,3-N-acetylglucosaminyltransferase 3	3.83706
B3GNT4	UDP-GlcNAc:betaGal beta-1,3-N-acetylglucosaminyltransferase 4	2.71321
B3GNT6	UDP-GlcNAc:betaGal beta-1,3-N-acetylglucosaminyltransferase 6 (core 3 synthase)	2.15846
B4GALT1	UDP-Gal:betaGlcNAc beta 1,4- galactosyltransferase, polypeptide 1	2.14355
B4GALT2	UDP-Gal:betaGlcNAc beta 1,4- galactosyltransferase, polypeptide 2	3.86375
B4GALT3	UDP-Gal:betaGlcNAc beta 1,4- galactosyltransferase, polypeptide 3	2.63902
B4GALT7	Xylosylprotein beta 1,4-galactosyltransferase, polypeptide 7 (galactosyltransferase I)	2.80889
BAD	BCL2-antagonist of cell death	5.27803
BAG5	BCL2-associated athanogene 5	2
BAIAP2	BAI1-associated protein 2	4.25748
BAK1	BCL2-antagonist/killer 1	4.19887
BANF1	Barrier to autointegration factor 1	3.27161
BAP1	BRCA1 associated protein-1 (ubiquitin carboxy-terminal hydrolase)	2.77022
BARX1	BarH-like homeobox 1	3.75809
BARX2	**BarH-like homeobox 2	3.94493
BAT1	HLA-B associated transcript 1	2.39496
BAT3	HLA-B associated transcript 3	3.31728
BAZ2A	Bromodomain adjacent to zinc finger domain, 2A	2.49666
BC029274::LOC376475	CXYorf1-related protein	2.2974
BCAM	basal cell adhesion molecule (Lutheran blood group)	2.42839
BCAP31	B-cell receptor-associated protein 31	6.6807
BCAR1	Breast cancer anti-estrogen resistance 1	2.78949
BCAS4	**Transcribed locus, strongly similar to XP_514721.1 PREDICTED: hypothetical protein XP_514721 [Pan troglodytes]::Breast carcinoma amplified sequence 4	2.2974
BCAT2	Branched chain aminotransferase 2, mitochondrial	4.56305
BCDIN3	Bin3, bicoid-interacting 3, homolog (Drosophila)	2.58471
BCKDHA	Branched chain keto acid dehydrogenase E1, alpha polypeptide	3.07375
BCKDK	Branched chain ketoacid dehydrogenase kinase	2.31338
BCL2L1	BCL2-like 1	2.94854
BCL2L13	BCL2-like 13 (apoptosis facilitator)	4.69134
BCL7A	B-cell CLL/lymphoma 7A	2.21914
BCL7B	B-cell CLL/lymphoma 7B	2.39496
BCL7C	B-cell CLL/lymphoma 7C	4.65893
BCL9	B-cell CLL/lymphoma 9	2.54912
BCR	Breakpoint cluster region	2.8481
BCR/TCR_IGHV3/OR16-11	BCR/TCR^IGHV3/OR16-11	9.64646
BCR/TCR_IGKV1/OR-1	BCR/TCR^IGKV1/OR-1	2.02792
BCR/TCR_IGKV1D-8	BCR/TCR^IGKV1D-8	2.08493
BCR/TCR_TRAV1-1	BCR/TCR^TRAV1-1	2.09943
BCR::SHFM3P1	Breakpoint cluster region::split hand/foot malformation (ectrodactyly) type 3 pseudogene 1	4.19887
BCS1L	BCS1-like (yeast)	3.68075
BFAR	**Bifunctional apoptosis regulator	3.27161
BHLHB2	Basic helix-loop-helix domain containing, class B, 2	5.1337
BHMT	Betaine-homocysteine methyltransferase	3.29436
BICD2	Bicaudal D homolog 2 (Drosophila)	7.51618
BIN3	Bridging integrator 3	2.56685
BLOC1S1	Biogenesis of lysosome-related organelles complex-1, subunit 1	2.11404
BLOC1S3	biogenesis of lysosome-related organelles complex-1, subunit 3	2.75108
BMP1	Bone morphogenetic protein 1	8.45614
BMP2	Bone morphogenetic protein 2	6.02099
BMP4	Bone morphogenetic protein 4	2.8481
BMP5	Bone morphogenetic protein 5	2.39496
BMP8B	bone morphogenetic protein 8b (osteogenic protein 2)	2.75108
BOK	BCL2-related ovarian killer	5.02805
BOP1	Block of proliferation 1	2.21914
BPGM	2,3-bisphosphoglycerate mutase	2.77022
BPIL3	bactericidal/permeability-increasing protein-like 3	3.68075
BRD4	Bromodomain containing 4	2.37841
BRMS1	Breast cancer metastasis suppressor 1	4.92458
BRPF1	Bromodomain and PHD finger containing, 1	2.26577
BRSK1	BR serine/threonine kinase 1	2.17347
BRSK2	BR serine/threonine kinase 2	2.12874
BRUNOL5::LOC390876	bruno-like 5, RNA binding protein (Drosophila)::similar to 60S ribosomal protein L35	2.09943
BSCL2	Bernardinelli-Seip congenital lipodystrophy 2 (seipin)	2.18859
BSG	Basigin (Ok blood group)	2.2974
BSPRY	B-box and SPRY domain containing	2.05623
BST1	Bone marrow stromal cell antigen 1	2.82843
BTBD12	BTB (POZ) domain containing 12	2.32947
BTBD14B	BTB (POZ) domain containing 14B	3.41054
BTBD2	BTB (POZ) domain containing 2	2.8481
BTBD6	BTB (POZ) domain containing 6	2.71321
BTBD9	BTB (POZ) domain containing 9	3.65533
BTN2A3	Butyrophilin, subfamily 2, member A3	2
BTNL9	Butyrophilin-like 9	2.04202
BTRC	Beta-transducin repeat containing	2.80889
BVES	Blood vessel epicardial substance	2.71321
BYSL	Bystin-like	2.44528
C10orf112	Chromosome 10 open reading frame 112	2.17347
C10orf26	Chromosome 10 open reading frame 26	10.2674
C10orf41	Chromosome 10 open reading frame 41	4
C10orf54	Chromosome 10 open reading frame 54	5.61778
C10orf9	**Chromosome 10 open reading frame 9	2.60268
C11orf2	Chromosome 11 open reading frame2	3.4822
C11orf24	Chromosome 11 open reading frame 24	2.18859
C11orf31	chromosome 11 open reading frame 31	3.11666
C11orf49	Chromosome 11 open reading frame 49	2.71321
C11orf59	Chromosome 11 open reading frame 59	3.20428
C11orf63	Chromosome 11 open reading frame 63	2.37841
C11orf68	Chromosome 11 open reading frame 68	2.02792
C11orf77	Chromosome 11 open reading frame 77	2.31338
C12orf10	Chromosome 12 open reading frame 10	3.75809
C12orf22	Chromosome 12 open reading frame 22	3.13834
C12orf41	Chromosome 12 open reading frame 41	2.49666
C12orf49	Chromosome 12 open reading frame 49	2.60268
C12orf51	Chromosome 12 open reading frame 51	3.20428
C13orf21	Chromosome 13 open reading frame 21	2.8481
C14orf122	Chromosome 14 open reading frame 122	4.82323
C14orf124	**Chromosome 14 open reading frame 124	3.38698
C14orf133	Chromosome 14 open reading frame 133	2.12874
C14orf151	Chromosome 14 open reading frame 151	5.31474
C14orf167	Chromosome 14 open reading frame 167	2.12874
C14orf21	chromosome 14 open reading frame 21	2
C14orf44	chromosome 14 open reading frame 44	3.24901
C14orf56	Chromosome 14 open reading frame 56	2.17347
C14orf73	Chromosome 14 open reading frame 73	3.27161
C14orf79	Chromosome 14 open reading frame 79	2.67586
C14orf94	Chromosome 14 open reading frame 94	2.53151
C15orf17	Chromosome 15 open reading frame 17	4
C16orf24	Chromosome 16 open reading frame 24	2.34567
C16orf44	Chromosome 16 open reading frame 44	3.45815
C16orf45	Chromosome 16 open reading frame 45	2.01391
C16orf57	Chromosome 16 open reading frame 57	4.08405
C16orf68	Chromosome 16 open reading frame 68	2.69447
C16orf76	Hypothetical protein MGC26885	2.05623
C17orf25	Chromosome 17 open reading frame 25	2.01391
C17orf45	Chromosome 17 open reading frame 45	2.42839
C17orf49	Chromosome 17 open reading frame 49	2.31338
C17orf51	Chromosome 17 open reading frame 51	2.18859
C17orf56	Chromosome 17 open reading frame 56	2.25012
C17orf61	chromosome 17 open reading frame 61	3.38698
C17orf68	Chromosome 17 open reading frame 68	3.36359
C17orf70	Chromosome 17 open reading frame 70	2.11404
C17orf79	Chromosome 17 open reading frame 79	2.44528
C17orf80	Chromosome 17 open reading frame 80	2.25012
C17orf84::M-RIP	Chromosome 17 open reading frame 84::Myosin phosphatase-Rho interacting protein	3.03143
C18orf10	Chromosome 18 open reading frame 10	2.11404
C18orf25	Chromosome 18 open reading frame 25	2.28153
C18orf58	chromosome 18 open reading frame 58	6.49802
C19orf10	Chromosome 19 open reading frame 10	5.50217
C19orf21	chromosome 19 open reading frame 21	3.22657
C19orf24	Chromosome 19 open reading frame 24	2.96905
C19orf25	Chromosome 19 open reading frame 25	2.15846
C19orf33	Chromosome 19 open reading frame 33	6.23332
C19orf42	Chromosome 19 open reading frame 42	2.23457
C1orf104	chromosome 1 open reading frame 104	2.80889
C1orf108	**Chromosome 1 open reading frame 108	3.34035
C1orf114	Chromosome 1 open reading frame 114	14.1232
C1orf116	Chromosome 1 open reading frame 116	3.38698
C1orf123	Chromosome 1 open reading frame 123	3.24901
C1orf128	Chromosome 1 open reading frame 128	2.78949
C1orf142	Chromosome 1 open reading frame 142	2.92817
C1orf144	Chromosome 1 open reading frame 144	3.41054
C1orf159	Chromosome 1 open reading frame 159	2.41162
C1orf160	Chromosome 1 open reading frame 160	2.56685
C1orf164	Chromosome 1 open reading frame 164	2.05623
C1orf166	Chromosome 1 open reading frame 166	2.73208
C1orf183	Chromosome 1 open reading frame 183	2.96905
C1orf201	Chromosome 1 open reading frame 201	5.09824
C1orf203	chromosome 1 open reading frame 203	2.23457
C1orf35	Chromosome 1 open reading frame 35	2.36199
C1orf37	Chromosome 1 open reading frame 37	2.49666
C1orf38	Chromosome 1 open reading frame 38	2.60268
C1orf43	Chromosome 1 open reading frame 43	3.18215
C1orf66	Chromosome 1 open reading frame 66	2.28153
C1orf69	chromosome 1 open reading frame 69	2.94854
C1orf83	Chromosome 1 open reading frame 83	2.04202
C1orf89	Chromosome 1 open reading frame 89	2.01391
C1orf91	Chromosome 1 open reading frame 91	3.83706
C1orf93	Chromosome 1 open reading frame 93	2.15846
C1S	Complement component 1, s subcomponent	2.01391
C20orf102	Chromosome 20 open reading frame 102	5.93809
C20orf108	Chromosome 20 open reading frame 108	3.05252
C20orf116	Chromosome 20 open reading frame 116	3.03143
C20orf121	**Chromosome 20 open reading frame 121	2.9897
C20orf142	Chromosome 20 open reading frame 142	2.15846
C20orf149	Chromosome 20 open reading frame 149	2.71321
C20orf24	Chromosome 20 open reading frame 24	3.65533
C20orf42	Chromosome 20 open reading frame 42	7.83536
C20orf44	Chromosome 20 open reading frame 44	2.26577
C21orf105	Chromosome 21 open reading frame 105	2.53151
C21orf124	chromosome 21 open reading frame 124	3.41054
C21orf25	Chromosome 21 open reading frame 25	8.51496
C21orf33	Chromosome 21 open reading frame 33	2.09943
C21orf52	chromosome 21 open reading frame 52	2.31338
C21orf59	Chromosome 21 open reading frame 59	2.11404
C21orf63	Chromosome 21 open reading frame 63	3.78423
C21orf70	Chromosome 21 open reading frame 70	2.34567
C21orf84	Chromosome 21 open reading frame 84	2.56685
C22orf9	Chromosome 22 open reading frame 9	3.68075
C2orf27	Chromosome 2 open reading frame 27	2.26577
C3orf29	Chromosome 3 open reading frame 29	2.20381
C3orf37	Chromosome 3 open reading frame 37	5.54044
C3orf40	Chromosome 3 open reading frame 40	2.25012
C3orf54	Chromosome 3 open reading frame 54	3.43426
C3orf62	Chromosome 3 open reading frame 62	2.51403
C4orf17	Chromosome 4 open reading frame 17	5.20537
C4orf23	Chromosome 4 open reading frame 23	2.65737
C4orf25	Chromosome 4 open reading frame 25	2.02792
C5orf14	Chromosome 5 open reading frame 14	2.26577
C6orf1	Chromosome 6 open reading frame 1	3.20428
C6orf105	Chromosome 6 open reading frame 105	3.63008
C6orf106	Chromosome 6 open reading frame 106	2.2974
C6orf108	Chromosome 6 open reading frame 108	2.46229
C6orf125	Chromosome 6 open reading frame 125	2.21914
C6orf168	**Chromosome 6 open reading frame 168	2.82843
C6orf32	Chromosome 6 open reading frame 32	2.32947
C6orf85	Chromosome 6 open reading frame 85	2.32947
C7orf20	Chromosome 7 open reading frame 20	2.51403
C7orf26	Chromosome 7 open reading frame 26	2.04202
C7orf4	chromosome 7 open reading frame 4	2.60268
C8orf33	Chromosome 8 open reading frame 33	2.01391
C8orf56	chromosome 8 open reading frame 56	2.12874
C8orf8	chromosome 8 open reading frame 8	2.01391
C8ORFK29	Hypothetical LOC340393	2.63902
C9orf122	chromosome 9 open reading frame 122	2.23457
C9orf16	Chromosome 9 open reading frame 16	2.60268
C9orf23	Chromosome 9 open reading frame 23	2.41162
C9orf24	Chromosome 9 open reading frame 24	5.77572
C9orf3	Chromosome 9 open reading frame 3	4.69134
C9orf32	Chromosome 9 open reading frame 32	2.78949
C9orf74	Chromosome 9 open reading frame 74	2.07053
C9orf86	Chromosome 9 open reading frame 86	2.42839
C9orf88	**Chromosome 9 open reading frame 88	2.31338
C9orf89	Chromosome 9 open reading frame 89	2.09943
C9orf94	Chromosome 9 open reading frame 94	3.16017
CA11	Carbonic anhydrase XI	2.58471
CA12	Carbonic anhydrase XII	3.05252
CABIN1	Calcineurin binding protein 1	2.26577
CABP4	Calcium binding protein 4	2.96905
CACNA1A	Calcium channel, voltage-dependent, P/Q type, alpha 1A subunit	3.70635
CACNA1D	Calcium channel, voltage-dependent, L type, alpha 1D subunit	2.65737
CACNG7	Calcium channel, voltage-dependent, gamma subunit 7	2
CALB2	Calbindin 2, 29kDa (calretinin)	2.56685
CALM3	Calmodulin 3 (phosphorylase kinase, delta)	2.58471
CALML3	Calmodulin-like 3	3.11666
CALR	Calreticulin	4.78991
CALU	Calumenin::Full-length cDNA clone CS0DI064YO02 of Placenta Cot 25-normalized of Homo sapiens (human)	2.46229
CAMK1	Calcium/calmodulin-dependent protein kinase I	2.18859
CAMK2B	Calcium/calmodulin-dependent protein kinase (CaM kinase) II beta	2.44528
CAMK2G	Calcium/calmodulin-dependent protein kinase (CaM kinase) II gamma	2.15846
CAMKV	CaM kinase-like vesicle-associated	2.11404
CAMSAP1	Calmodulin regulated spectrin-associated protein 1	2.75108
CAMTA2	Calmodulin binding transcription activator 2	2.34567
CAPG	Capping protein (actin filament), gelsolin-like	4.72397
CAPN1	Calpain 1, (mu/I) large subunit	3.605
CAPNS1	Calpain, small subunit 1	3.05252
CAPS	Calcyphosine	2.12874
CAPZB	Capping protein (actin filament) muscle Z-line, beta	2.26577
CARD10	Caspase recruitment domain family, member 10	4.89056
CARD11	Caspase recruitment domain family, member 11	2.08493
CARHSP1	Calcium regulated heat stable protein 1, 24kDa	2.20381
CARM1	Coactivator-associated arginine methyltransferase 1	2.34567
CARS	Cysteinyl-tRNA synthetase	2.46229
CASK	Calcium/calmodulin-dependent serine protein kinase (MAGUK family)	2.12874
CASP4	Caspase 4, apoptosis-related cysteine peptidase	3.05252
CASP6	caspase 6, apoptosis-related cysteine peptidase	3.89062
CASP7	Caspase 7, apoptosis-related cysteine peptidase	2.15846
CASP9	Caspase 9, apoptosis-related cysteine peptidase	2.09943
CAST	Calpastatin	4.25748
CASZ1	Castor homolog 1, zinc finger (Drosophila)	2.2974
CATSPER3	cation channel, sperm associated 3	2.96905
CBL	Cas-Br-M (murine) ecotropic retroviral transforming sequence	2.67586
CBLC	Cas-Br-M (murine) ecotropic retroviral transforming sequence c	4.85678
CBR1	Carbonyl reductase 1	3.29436
CBS	Cystathionine-beta-synthase	2.21914
CBX1	Chromobox homolog 1 (HP1 beta homolog Drosophila )	12.9063
CC2D1B	Coiled-coil and C2 domain containing 1B	2.17347
CCDC101	Coiled-coil domain containing 101	2.20381
CCDC106	Coiled-coil domain containing 106	3.73213
CCDC107	**Coiled-coil domain containing 107	2.41162
CCDC108	Coiled-coil domain containing 108	7.3615
CCDC116	Hypothetical protein FLJ36046	2.23457
CCDC24	Coiled-coil domain containing 24	2
CCDC8	Coiled-coil domain containing 8	2.32947
CCDC80	Coiled-coil domain containing 80	2.9897
CCDC85B	**Coiled-coil domain containing 85B	2.12874
CCDC86	Coiled-coil domain containing 86	3.20428
CCDC87	Coiled-coil domain containing 87	2.47942
CCDC95	Coiled-coil domain containing 95	2.51403
CCDC97	Coiled-coil domain containing 97	2.90795
CCHCR1	Coiled-coil alpha-helical rod protein 1	7.06162
CCKBR	Cholecystokinin B receptor	2.18859
CCM2	Cerebral cavernous malformation 2	4.95883
CCNB1IP1	Cyclin B1 interacting protein 1	2.86791
CCND1	Cyclin D1	3.29436
CCND2	Cyclin D2	2.80889
CCND3	Cyclin D3	2.18859
CCNDBP1	Cyclin D-type binding-protein 1	6.63456
CCNG2	Cyclin G2	2.28153
CCR7	Chemokine (C-C motif) receptor 7	8.81524
CCRN4L	CCR4 carbon catabolite repression 4-like (S. cerevisiae)	2.11404
CCS	Copper chaperone for superoxide dismutase	2.90795
CCT5	Chaperonin containing TCP1, subunit 5 (epsilon)	3.34035
CCT7	Chaperonin containing TCP1, subunit 7 (eta)	2.78949
CD14	CD14 molecule	2.08493
CD151	CD151 antigen (Raph blood group)	7.56846
CD177::PRG1	CD177 molecule::p53-responsive gene 1	2.49666
CD274	CD274 molecule	2.78949
CD276	CD276 molecule	3.09513
CD2BP2	CD2 (cytoplasmic tail) binding protein 2	3.38698
CD300A	CD300a molecule	50.5626
CD320	CD320 molecule	2.46229
CD37	CD37 molecule	4.16986
CD3EAP	CD3e molecule, epsilon associated protein	2.20381
CD40	CD40 molecule, TNF receptor superfamily member 5	2.11404
CD44	CD44 molecule (Indian blood group)	4.72397
CD68	CD68 antigen	2.31338
CD81	**CD81 molecule	2.9897
CD82	CD82 molecule	4.28709
CD9	CD9 molecule	2.36199
CDA	Cytidine deaminase	3.83706
CDC14B	**CDC14 cell division cycle 14 homolog B (S. cerevisiae)	2.56685
CDC25A	Cell division cycle 25A	2.18859
CDC2L1::CDC2L2::NM_033536	Cell division cycle 2-like 2 (PITSLRE proteins)::cell division cycle 2-like 1 (PITSLRE proteins)	2.36199
CDC2L2::NM_033536	Cell division cycle 2-like 2 (PITSLRE proteins)	2.51403
CDC34	Cell division cycle 34	2.60268
CDC37	CDC37 cell division cycle 37 homolog (S. cerevisiae)	3.65533
CDC42BPB	CDC42 binding protein kinase beta (DMPK-like)	2.88786
CDC42BPG	CDC42 binding protein kinase gamma (DMPK-like)	3.70635
CDC42EP2	CDC42 effector protein (Rho GTPase binding) 2	2.8481
CDC42EP5	CDC42 effector protein (Rho GTPase binding) 5	6.10504
CDC91L1	CDC91 cell division cycle 91-like 1 (S. cerevisiae)	2.11404
CDCP1	CUB domain containing protein 1	6.27667
CDGAP	Cdc42 GTPase-activating protein	2.32947
CDH20	Cadherin 20, type 2	2.88786
CDH26	Cadherin-like 26	2.12874
CDK5	cyclin-dependent kinase 5	2.51403
CDK5RAP1	CDK5 regulatory subunit associated protein 1	2.08493
CDK9	Cyclin-dependent kinase 9 (CDC2-related kinase)	2.41162
CDKN1A	Cyclin-dependent kinase inhibitor 1A (p21, Cip1)	3.36359
CDKN1C	Cyclin-dependent kinase inhibitor 1C (p57, Kip2)	2.20381
CDKN2A	Cyclin-dependent kinase inhibitor 2A (melanoma, p16, inhibits CDK4)	2.01391
CDKN2D	Cyclin-dependent kinase inhibitor 2D (p19, inhibits CDK4)	2.69447
CDV3	**CDV3 homolog (mouse)::Transcribed locus, strongly similar to NP_060018.1 hypothetical protein H41 [Homo sapiens]	2.90795
CEACAM20	carcinoembryonic antigen-related cell adhesion molecule 20	2.07053
CEACAM4	Carcinoembryonic antigen-related cell adhesion molecule 4	4.28709
CECR3	cat eye syndrome chromosome region, candidate 3	4.53154
CECR4	cat eye syndrome chromosome region, candidate 4	2.63902
CEECAM1	Cerebral endothelial cell adhesion molecule 1	3.86375
CENTG3	centaurin, gamma 3	2.02792
CEP164	Centrosomal protein 164kDa	2.47942
CERK	Ceramide kinase	5.6962
CES1	**Carboxylesterase 1 (monocyte/macrophage serine esterase 1)	47.1766
CES2	Carboxylesterase 2 (intestine, liver)	2.56685
CFL1	Cofilin 1 (non-muscle)	2.12874
CGB::NM_033183	Chorionic gonadotropin, beta polypeptide	3.75809
CGB5	chorionic gonadotropin, beta polypeptide 5	2.36199
CGI-69	CGI-69 protein	2.42839
CHCHD6	Coiled-coil-helix-coiled-coil-helix domain containing 6	2.67586
CHD2	Chromodomain helicase DNA binding protein 2	2.21914
CHD3	Chromodomain helicase DNA binding protein 3	2.23457
CHD8::RNU6C	Chromodomain helicase DNA binding protein 8::RNA, U6C small nucleolar	2.42839
CHID1	Chitinase domain containing 1	2.01391
CHKB	choline kinase beta	3.43426
CHMP2A	Chromatin modifying protein 2A	4.25748
CHMP6	Chromatin modifying protein 6	2.82843
CHMP7	CHMP family, member 7	3.11666
CHPF	Chondroitin polymerizing factor	2.39496
CHRM1	Cholinergic receptor, muscarinic 1	2.53151
CHRNB1	Cholinergic receptor, nicotinic, beta 1 (muscle)	2.01391
CHST10	Carbohydrate sulfotransferase 10	2.20381
CHST7	Carbohydrate (N-acetylglucosamine 6-O) sulfotransferase 7	2.92817
CIAPIN1	Cytokine induced apoptosis inhibitor 1	3.94493
CIDEB	Cell death-inducing DFFA-like effector b	4.69134
CIDEB::LTB4R2	Cell death-inducing DFFA-like effector b::leukotriene B4 receptor 2	2.86791
CIDEC	Cell death-inducing DFFA-like effector c	2.18859
CILP2	Cartilage intermediate layer protein 2	2
CINP	Cyclin-dependent kinase 2-interacting protein	2
CITED4	Cbp/p300-interacting transactivator, with Glu/Asp-rich carboxy-terminal domain, 4	4.14106
CIZ1	CDKN1A interacting zinc finger protein 1	2.75108
CKAP1	Cytoskeleton associated protein 1	3.73213
CLCF1	CRLF1 associated cytokine-like factor 1	3.29436
CLCN6	Chloride channel 6	2.28153
CLDN4	claudin 4	8.63383
CLDN5	Claudin 5 (transmembrane protein deleted in velocardiofacial syndrome)	2.8481
CLDN6	Claudin 6	3.09513
CLDN7	Claudin 7	3.50642
CLDND2	Claudin domain containing 2	2.88786
CLEC1B	C-type lectin domain family 1, member B	3.4822
CLEC4E	C-type lectin domain family 4, member E	3.97237
CLIC1	Chloride intracellular channel 1	3.89062
CLINT1	Clathrin interactor 1::Transcribed locus	2.02792
CLK3	CDC-like kinase 3	2.17347
CLN5	Ceroid-lipofuscinosis, neuronal 5	10.2674
CLN6	Ceroid-lipofuscinosis, neuronal 6, late infantile, variant	2.60268
CLN8	Ceroid-lipofuscinosis, neuronal 8 (epilepsy, progressive with mental retardation)	3.27161
CLNS1A	Chloride channel, nucleotide-sensitive, 1A	2.32947
CLPB	ClpB caseinolytic peptidase B homolog (E. coli)	2.58471
CLPP	ClpP caseinolytic peptidase, ATP-dependent, proteolytic subunit homolog (E. coli)	2.96905
CLPTM1	Cleft lip and palate associated transmembrane protein 1	2.60268
CLSTN1	Calsyntenin 1	4.75683
CLTA	Clathrin, light polypeptide (Lca)	4.50023
CLTB	Clathrin, light polypeptide (Lcb)	4.72397
CLTCL1	Clathrin, heavy polypeptide-like 1	4.92458
CLU	Clusterin	2.04202
CMIP	C-Maf-inducing protein	4.16986
CMTM7	CKLF-like MARVEL transmembrane domain containing 7	2.90795
CNGB1	Cyclic nucleotide gated channel beta 1	2.07053
CNKSR1	Connector enhancer of kinase suppressor of Ras 1	2.18859
CNN2	calponin 2	4.95883
CNN2::GRIN3B	calponin 2::glutamate receptor, ionotropic, N-methyl-D-aspartate 3B	3.22657
CNNM3	Cyclin M3	2.20381
CNOT3	CCR4-NOT transcription complex, subunit 3	2.44528
COASY	Coenzyme A synthase	2.60268
COG4	Component of oligomeric golgi complex 4	2.28153
COG7	Component of oligomeric golgi complex 7	2.21914
COL12A1	Collagen, type XII, alpha 1	2.44528
COL16A1	Collagen, type XVI, alpha 1	2.53151
COL4A2	Collagen, type IV, alpha 2	3.70635
COL4A6	Collagen, type IV, alpha 6	4.53154
COL7A1	Collagen, type VII, alpha 1 (epidermolysis bullosa, dystrophic, dominant and recessive)	6.36429
COMMD5	COMM domain containing 5	2.26577
COMMD7	COMM domain containing 7	3.50642
COMMD9	COMM domain containing 9	5.6962
COMT	Catechol-O-methyltransferase	2.96905
COPE	Coatomer protein complex, subunit epsilon	4.56305
COPG	Coatomer protein complex, subunit gamma	3.27161
COPZ1	Coatomer protein complex, subunit zeta 1	2.47942
COPZ2	Coatomer protein complex, subunit zeta 2	3.22657
COQ4	**Coenzyme Q4 homolog (S. cerevisiae)	2.04202
COQ5	Coenzyme Q5 homolog, methyltransferase (S. cerevisiae)	2.51403
COQ6	Coenzyme Q6 homolog, monooxygenase (S. cerevisiae)	3.53081
CORO1A	Coronin, actin binding protein, 1A	2.04202
CORO1B	Coronin, actin binding protein, 1B	4.95883
CORO1C	**Coronin, actin binding protein, 1C::Transcribed locus	2.02792
CORO2A	Coronin, actin binding protein, 2A	2.20381
CORO6	Coronin 6	2.34567
CORT	cortistatin	2.32947
COVA1	Cytosolic ovarian carcinoma antigen 1	2
COX6A1	Cytochrome c oxidase subunit VIa polypeptide 1	2.08493
COX8A	Cytochrome c oxidase subunit 8A (ubiquitous)	2.23457
CPM::MGC5370	Carboxypeptidase M::hypothetical protein MGC5370	2.56685
CPNE1	Copine I	2.14355
CPNE2	Copine II	2.01391
CPNE5	Copine V	3.97237
CPNE7	Copine VII	2.28153
CPT2	Carnitine palmitoyltransferase II	2.04202
CRB2	crumbs homolog 2 (Drosophila)	2.62079
CRB3	Crumbs homolog 3 (Drosophila)	3.81055
CREB3	CAMP responsive element binding protein 3	6.9163
CREBL1	cAMP responsive element binding protein-like 1	2.60268
CRELD1	Cysteine-rich with EGF-like domains 1	2.26577
CRK	Transcribed locus::V-crk sarcoma virus CT10 oncogene homolog (avian)	3.18215
CRLF2	Cytokine receptor-like factor 2	2.09943
CRSP7	Cofactor required for Sp1 transcriptional activation, subunit 7, 70kDa	2.56685
CRTC1	CREB regulated transcription coactivator 1	4.95883
CRTC2	CREB regulated transcription coactivator 2	2
CRYGN	crystallin, gamma N	2.82843
CS	Citrate synthase	2.77022
CSDA	Cold shock domain protein A	2.60268
CSF3R	Colony stimulating factor 3 receptor (granulocyte)	6.58873
CSHL1::GH1	chorionic somatomammotropin hormone-like 1::growth hormone 1	2.34567
CSK	**C-src tyrosine kinase	2.20381
CSNK1D	Casein kinase 1, delta	3.09513
CSNK1E	Casein kinase 1, epsilon	2.39496
CSNK1G1	Casein kinase 1, gamma 1	3.43426
CSNK1G2	Casein kinase 1, gamma 2	3.89062
CSNK2A1	Casein kinase 2, alpha 1 polypeptide	2.67586
CSNK2A2	Casein kinase 2, alpha prime polypeptide	2.88786
CSRP1	Cysteine and glycine-rich protein 1	4.72397
CST6	Cystatin E/M	56.1028
CTA-126B4.3	CGI-96 protein	3.45815
CTAG2	Cancer/testis antigen 2	2.88786
CTAGE4	CTAGE family, member 4	3.07375
CTBP2	C-terminal binding protein 2	2.42839
CTCF	CCCTC-binding factor (zinc finger protein)	3.16017
CTDP1	CTD (carboxy-terminal domain, RNA polymerase II, polypeptide A) phosphatase, subunit 1	2.73208
CTDSP1	CTD (carboxy-terminal domain, RNA polymerase II, polypeptide A) small phosphatase 1	2.73208
CTDSPL	CTD (carboxy-terminal domain, RNA polymerase II, polypeptide A) small phosphatase-like	3.34035
CTF8	Chromosome transmission fidelity factor 8 homolog (S. cerevisiae)	3.13834
CTNNBL1	Catenin, beta like 1	5.27803
CTNND1	Catenin (cadherin-associated protein), delta 1	2.77022
CTRC	Chymotrypsin C (caldecrin)	2.26577
CTSC	Cathepsin C	3.97237
CTSD	Cathepsin D (lysosomal aspartyl peptidase)	3.18215
CTSH	Cathepsin H	3.05252
CTSL	Cathepsin L	2.20381
CTSL::HCTSL-s	Cathepsin L::cathepsin L-like protein	2.54912
CTSLL2	cathepsin L-like 2	2.86791
CTSZ	Cathepsin Z	3.03143
CTTN	Cortactin	3.53081
CUEDC2	CUE domain containing 2	2.63902
CUL7	Cullin 7	3.03143
CUTL1	**Cut-like 1, CCAAT displacement protein (Drosophila)	2
CWF19L1	CWF19-like 1, cell cycle control (S. pombe)	2.49666
CXorf38	Chromosome X open reading frame 38	2.23457
CXXC1	CXXC finger 1 (PHD domain)	3.09513
CYB561D2	cytochrome b-561 domain containing 2	3.07375
CYB5D2	Cytochrome b5 domain containing 2	2.46229
CYB5R3	Cytochrome b5 reductase 3	2.80889
CYBASC3	Cytochrome b, ascorbate dependent 3	2.54912
CYC1	Cytochrome c-1	2.54912
CYFIP1	Cytoplasmic FMR1 interacting protein 1	2.05623
CYLN2	cytoplasmic linker 2	2.15846
CYP17A1	Cytochrome P450, family 17, subfamily A, polypeptide 1	2
CYP20A1	Cytochrome P450, family 20, subfamily A, polypeptide 1	2.56685
CYP2A7	**Cytochrome P450, family 2, subfamily A, polypeptide 7	2.12874
CYP2D6	Cytochrome P450, family 2, subfamily D, polypeptide 6	2.37841
CYP2S1	Cytochrome P450, family 2, subfamily S, polypeptide 1	2.42839
CYP46A1	Cytochrome P450, family 46, subfamily A, polypeptide 1	2.39496
CYP4F2	Cytochrome P450, family 4, subfamily F, polypeptide 2	3.22657
CYP51A1	**Cytochrome P450, family 51, subfamily A, polypeptide 1	3.38698
D15Wsu75e	DNA segment, Chr 15, Wayne State University 75, expressed	3.03143
D21S2056E	DNA segment on chromosome 21 (unique) 2056 expressed sequence	2.20381
D2HGDH	D-2-hydroxyglutarate dehydrogenase	4.14106
DAB2IP	DAB2 interacting protein	3.65533
DACH1	Dachshund homolog 1 (Drosophila)	2.20381
DAG1	Dystroglycan 1 (dystrophin-associated glycoprotein 1)	3.31728
DALRD3	DALR anticodon binding domain containing 3	2.14355
DAP	Death-associated protein	2.12874
DAPK3	Death-associated protein kinase 3	2.80889
DAZAP1	DAZ associated protein 1	2.18859
DBN1	Drebrin 1	2.34567
DBNDD2	Dysbindin (dystrobrevin binding protein 1) domain containing 2	2.26577
DCHS2	Dachsous 2 (Drosophila)	2.12874
DCI	Dodecenoyl-Coenzyme A delta isomerase (3,2 trans-enoyl-Coenzyme A isomerase)	2.34567
DCP1A	DCP1 decapping enzyme homolog A (S. cerevisiae)	2.01391
DCP1B	DCP1 decapping enzyme homolog B (S. cerevisiae)	2.26577
DCTN1	Dynactin 1 (p150, glued homolog, Drosophila)	3.63008
DCTN5	Dynactin 5 (p25)	8.51496
DCUN1D3	DCN1, defective in cullin neddylation 1, domain containing 3 (S. cerevisiae)	3.18215
DCXR	Dicarbonyl/L-xylulose reductase	2.31338
DDA1	DDA1	3.13834
DDB1	Damage-specific DNA binding protein 1, 127kDa	2.26577
DDB2	**Damage-specific DNA binding protein 2, 48kDa	3.05252
DDEF2	Development and differentiation enhancing factor 2	2.9897
DDIT4	DNA-damage-inducible transcript 4	2.78949
DDR1	Discoidin domain receptor family, member 1	2.80889
DDX10	DEAD (Asp-Glu-Ala-Asp) box polypeptide 10	3.05252
DDX17	DEAD (Asp-Glu-Ala-Asp) box polypeptide 17	2.39496
DDX19B	DEAD (Asp-Glu-Ala-As) box polypeptide 19B	3.22657
DDX23	DEAD (Asp-Glu-Ala-Asp) box polypeptide 23	2.49666
DDX24	DEAD (Asp-Glu-Ala-Asp) box polypeptide 24	2.23457
DDX27	DEAD (Asp-Glu-Ala-Asp) box polypeptide 27	2.15846
DDX28	DEAD (Asp-Glu-Ala-Asp) box polypeptide 28	2.41162
DDX39	DEAD (Asp-Glu-Ala-Asp) box polypeptide 39	2.44528
DDX3X	DEAD (Asp-Glu-Ala-Asp) box polypeptide 3, X-linked	2.21914
DDX41	DEAD (Asp-Glu-Ala-Asp) box polypeptide 41	2.25012
DDX47	DEAD (Asp-Glu-Ala-Asp) box polypeptide 47	2.8481
DDX48	DEAD (Asp-Glu-Ala-Asp) box polypeptide 48	2.94854
DDX49	DEAD (Asp-Glu-Ala-Asp) box polypeptide 49	3.13834
DEAF1	Deformed epidermal autoregulatory factor 1 (Drosophila)	2
DEDD	**Death effector domain containing	2.60268
DEF6	Differentially expressed in FDCP 6 homolog (mouse)	2.90795
DEGS1	Degenerative spermatocyte homolog 1, lipid desaturase (Drosophila)	3.13834
DEXI	Dexamethasone-induced transcript	2.62079
DGAT1	Diacylglycerol O-acyltransferase homolog 1 (mouse)	3.11666
DGAT2	Diacylglycerol O-acyltransferase homolog 2 (mouse)	3.13834
DGCR13::DGCR14	DiGeorge syndrome critical region gene 13::DiGeorge syndrome critical region gene 14	2.07053
DGCR14	DiGeorge syndrome critical region gene 14	2.9897
DGCR2	DiGeorge syndrome critical region gene 2	2.15846
DGCR5	DiGeorge syndrome critical region gene 5 (non-coding)	2.73208
DGCR6L	**DiGeorge syndrome critical region gene 6-like	2.36199
DGKA	Diacylglycerol kinase, alpha 80kDa	2.62079
DGKZ	Diacylglycerol kinase, zeta 104kDa	2.46229
DGUOK	Deoxyguanosine kinase	4
DHCR7	7-dehydrocholesterol reductase	2.32947
DHDDS	Dehydrodolichyl diphosphate synthase	3.01049
DHH	Desert hedgehog homolog (Drosophila)	2.44528
DHPS	Deoxyhypusine synthase	2.73208
DHRS1	Dehydrogenase/reductase (SDR family) member 1	8.45614
DHRS10	Dehydrogenase/reductase (SDR family) member 10	2.86791
DHRS3	Dehydrogenase/reductase (SDR family) member 3	2.39496
DHRS4	Dehydrogenase/reductase (SDR family) member 4	2.44528
DHRS4L2	dehydrogenase/reductase (SDR family) member 4 like 2	2.02792
DHX34	DEAH (Asp-Glu-Ala-His) box polypeptide 34	2.28153
DHX38	DEAH (Asp-Glu-Ala-His) box polypeptide 38	3.50642
DHX9	DEAH (Asp-Glu-Ala-His) box polypeptide 9	2.14355
DIABLO	Diablo homolog (Drosophila)	3.38698
DIAPH1	Diaphanous homolog 1 (Drosophila)	3.34035
DIDO1	Death inducer-obliterator 1	2.11404
DIP2A	DIP2 disco-interacting protein 2 homolog A (Drosophila)	2.46229
DISP2	dispatched homolog 2 (Drosophila)	2.53151
DKFZp434B1231	EEF1A2 binding protein	2.36199
DKFZp434B1231::LOC440706	EEF1A2 binding protein::similar to titin isoform N2-A	2.31338
DKFZp434I1020::LOC441735	hypothetical protein DKFZp434I1020::similar to hypothetical protein DKFZp434I1020	3.18215
DKFZp434N035	**Hypothetical protein DKFZp434N035	3.31728
DKFZp434N035::XM_496500	**Hypothetical protein DKFZp434N035	2.56685
DKFZp761B107	Hypothetical protein DKFZp761B107	2.2974
DKFZp761I2123	**Hypothetical protein DKFZp761I2123	2.01391
DKKL2	dickkopf-like 2	2.17347
DLG3	Discs, large homolog 3 (neuroendocrine-dlg, Drosophila)	2.11404
DLG4	Discs, large homolog 4 (Drosophila)	2.37841
DLGAP4	Discs, large (Drosophila) homolog-associated protein 4	3.43426
DLST	Dihydrolipoamide S-succinyltransferase (E2 component of 2-oxo-glutarate complex)	2.56685
DMAP1	DNA methyltransferase 1 associated protein 1	3.38698
DMKN	Dermokine	4.05584
DMRTA2	DMRT-like family A2	2.78949
DMWD	Dystrophia myotonica-containing WD repeat motif	2.36199
DNAH9	Dynein, axonemal, heavy polypeptide 9	3.18215
DNAI1	Dynein, axonemal, intermediate polypeptide 1	3.29436
DNAJA4	DnaJ (Hsp40) homolog, subfamily A, member 4	2.63902
DNAJB1	**DnaJ (Hsp40) homolog, subfamily B, member 1	4.65893
DNAJB12	DnaJ (Hsp40) homolog, subfamily B, member 12	3.03143
DNAJB2	DnaJ (Hsp40) homolog, subfamily B, member 2	2.96905
DNAJB5	DnaJ (Hsp40) homolog, subfamily B, member 5	5.24157
DNAJB8	DnaJ (Hsp40) homolog, subfamily B, member 8	2.04202
DNAJC1	DnaJ (Hsp40) homolog, subfamily C, member 1	2.53151
DNAJC11	DnaJ (Hsp40) homolog, subfamily C, member 11	3.55537
DNAJC17	DnaJ (Hsp40) homolog, subfamily C, member 17	4.72397
DNAJC5	DnaJ (Hsp40) homolog, subfamily C, member 5	4.05584
DNAJC9	DnaJ (Hsp40) homolog, subfamily C, member 9	2
DNAJC9::KIAA0974	DnaJ (Hsp40) homolog, subfamily C, member 9::KIAA0974	3.18215
DNAL4	Dynein, axonemal, light polypeptide 4	2.37841
DNASE1L1	Deoxyribonuclease I-like 1	3.07375
DNASE2	Deoxyribonuclease II, lysosomal	2.23457
DNHD3::RPL29P2	Dynein heavy chain domain 3::Ribosomal protein L29 pseudogene 2	2.14355
DNM2	Dynamin 2	2.90795
DNMT3A	DNA (cytosine-5-)-methyltransferase 3 alpha	2.82843
DNTTIP1	Deoxynucleotidyltransferase, terminal, interacting protein 1	2.82843
DOCK3	Dedicator of cytokinesis 3	3.83706
DOCK6	Dedicator of cytokinesis 6	2.25012
DOHH	Deoxyhypusine hydroxylase/monooxygenase	2.8481
DOM3Z	Dom-3 homolog Z (C. elegans)	2.25012
DPAGT1	Dolichyl-phosphate (UDP-N-acetylglucosamine) N-acetylglucosaminephosphotransferase 1 (GlcNAc-1-P transferase)	2.02792
DPF2	**D4, zinc and double PHD fingers family 2	2.62079
DPM2	Dolichyl-phosphate mannosyltransferase polypeptide 2, regulatory subunit	2.04202
DPM3	Dolichyl-phosphate mannosyltransferase polypeptide 3	2.47942
DPP3	Dipeptidyl-peptidase 3	5.54044
DPP7	Dipeptidyl-peptidase 7	2.05623
DPP9	Dipeptidyl-peptidase 9	4.16986
DPY19L2P3	dpy-19-like 2 pseudogene 3 (C. elegans)	3.22657
DRAP1	DR1-associated protein 1 (negative cofactor 2 alpha)	3.03143
DRAP1::LOC441869	DR1-associated protein 1 (negative cofactor 2 alpha)::similar to Ankyrin-1 (Erythrocyte ankyrin)	2.71321
DRG1	Developmentally regulated GTP binding protein 1	3.05252
DRG2	Developmentally regulated GTP binding protein 2	2.80889
DSCR1	Down syndrome critical region gene 1	2.44528
DSCR1L2	Down syndrome critical region gene 1-like 2	2.17347
DSCR3	Down syndrome critical region gene 3	2.20381
DSG2	Desmoglein 2	3.20428
DSP	Desmoplakin	8.57419
DTNB	Dystrobrevin, beta	3.36359
DTNBP1	Dystrobrevin binding protein 1	2.56685
DTX2	Deltex homolog 2 (Drosophila)	2.8481
DTX4	Deltex 4 homolog (Drosophila)	9.25351
DTYMK	Deoxythymidylate kinase (thymidylate kinase)	2.92817
DUS1L	Dihydrouridine synthase 1-like (S. cerevisiae)	3.27161
DUS2L	Dihydrouridine synthase 2-like, SMM1 homolog (S. cerevisiae)	2.08493
DUSP10	Dual specificity phosphatase 10	2.46229
DUSP16	Dual specificity phosphatase 16	2.47942
DUSP22	Dual specificity phosphatase 22	3.07375
DUSP26	Dual specificity phosphatase 26 (putative)	2.11404
DUSP4	Dual specificity phosphatase 4	3.31728
DUSP7	Dual specificity phosphatase 7	2.90795
DVL1	Dishevelled, dsh homolog 1 (Drosophila)	3.89062
DVL3	Dishevelled, dsh homolog 3 (Drosophila)	2.65737
DYRK1B	Dual-specificity tyrosine-(Y)-phosphorylation regulated kinase 1B	2.21914
DYRK2	Dual-specificity tyrosine-(Y)-phosphorylation regulated kinase 2	5.27803
DYSF	Dysferlin, limb girdle muscular dystrophy 2B (autosomal recessive)	8.51496
E2F4	E2F transcription factor 4, p107/p130-binding	2.15846
E4F1	E4F transcription factor 1	2.46229
EARS2	Glutamyl-tRNA synthetase 2 (mitochondrial)(putative)	2.23457
EBP	Emopamil binding protein (sterol isomerase)	2.26577
EBPL	Emopamil binding protein-like	2.82843
ECE1	Endothelin converting enzyme 1	2.09943
ECGF1	Endothelial cell growth factor 1 (platelet-derived)	2.82843
ECH1	Enoyl Coenzyme A hydratase 1, peroxisomal	2.28153
ECHDC2	Enoyl Coenzyme A hydratase domain containing 2	3.97237
ECM1	Extracellular matrix protein 1	3.55537
EDC3	LSM16 homolog (EDC3, S. cerevisiae)	2.20381
EDEM2	ER degradation enhancer, mannosidase alpha-like 2	4.37717
EDG2	Endothelial differentiation, lysophosphatidic acid G-protein-coupled receptor, 2	2.18859
EDG4	Endothelial differentiation, lysophosphatidic acid G-protein-coupled receptor, 4	6.1475
EDG8	Endothelial differentiation, sphingolipid G-protein-coupled receptor, 8	5.42642
EEF1D	Eukaryotic translation elongation factor 1 delta (guanine nucleotide exchange protein)	3.41054
EEF2	Eukaryotic translation elongation factor 2	3.68075
EFCBP2	EF-hand calcium binding protein 2	14.5203
EFNA4	Ephrin-A4	2.51403
EFNB1	Ephrin-B1	2.01391
EFS	Embryonal Fyn-associated substrate	2.32947
EFTUD2	Elongation factor Tu GTP binding domain containing 2	2.71321
EGFR	**Epidermal growth factor receptor (erythroblastic leukemia viral (v-erb-b) oncogene homolog, avian)	8.28212
EGLN2	Egl nine homolog 2 (C. elegans)	4.16986
EHBP1L1	EH domain binding protein 1-like 1	3.24901
EHD1	EH-domain containing 1	5.24157
EHD2	EH-domain containing 2	3.4822
EHD3	EH-domain containing 3	2.63902
EI24	Etoposide induced 2.4 mRNA	3.41054
EIF2AK4	Eukaryotic translation initiation factor 2 alpha kinase 4	3.91768
EIF2B1	Eukaryotic translation initiation factor 2B, subunit 1 alpha, 26kDa	3.27161
EIF2B3	**Eukaryotic translation initiation factor 2B, subunit 3 gamma, 58kDa	2.01391
EIF2B4	Eukaryotic translation initiation factor 2B, subunit 4 delta, 67kDa	3.11666
EIF2B5	Eukaryotic translation initiation factor 2B, subunit 5 epsilon, 82kDa	2.80889
EIF3S2	Eukaryotic translation initiation factor 3, subunit 2 beta, 36kDa	4.89056
EIF3S4	Eukaryotic translation initiation factor 3, subunit 4 delta, 44kDa	3.01049
EIF3S6IP	Eukaryotic translation initiation factor 3, subunit 6 interacting protein	4.31691
EIF3S7	Eukaryotic translation initiation factor 3, subunit 7 zeta, 66/67kDa	3.63008
EIF3S8	Eukaryotic translation initiation factor 3, subunit 8, 110kDa	2.58471
EIF3S9	Eukaryotic translation initiation factor 3, subunit 9 eta, 116kDa	2.73208
EIF4A1	Eukaryotic translation initiation factor 4A, isoform 1	3.63008
EIF4A1::Y11161	Eukaryotic translation initiation factor 4A, isoform 1	2.54912
EIF4B	Eukaryotic translation initiation factor 4B	2.21914
EIF4E2	Eukaryotic translation initiation factor 4E member 2	2.58471
EIF4EBP1	**Eukaryotic translation initiation factor 4E binding protein 1	2.42839
EIF4G1	Eukaryotic translation initiation factor 4 gamma, 1	2.77022
EIF4G2	Eukaryotic translation initiation factor 4 gamma, 2	4.65893
EIF5	Eukaryotic translation initiation factor 5	2.21914
EIF5A	Eukaryotic translation initiation factor 5A	4
ELA2	Elastase 2, neutrophil	2.28153
ELAC2	ElaC homolog 2 (E. coli)	5.93809
ELAVL1	**ELAV (embryonic lethal, abnormal vision, Drosophila)-like 1 (Hu antigen R)	3.34035
ELMO3	Engulfment and cell motility 3	2.86791
ELOF1	Elongation factor 1 homolog (S. cerevisiae)	2.56685
ELOVL1	Elongation of very long chain fatty acids (FEN1/Elo2, SUR4/Elo3, yeast)-like 1	3.97237
EMD	Emerin (Emery-Dreifuss muscular dystrophy)	2.65737
EML2	Echinoderm microtubule associated protein like 2	3.05252
EML3	Echinoderm microtubule associated protein like 3	2.51403
EMP3	Epithelial membrane protein 3	3.4822
EMR2	Egf-like module containing, mucin-like, hormone receptor-like 2	2.62079
ENC1	Ectodermal-neural cortex (with BTB-like domain)	2.26577
ENDOD1	Endonuclease domain containing 1	2.65737
ENDOGL1	Endonuclease G-like 1	2.09943
ENG	Endoglin (Osler-Rendu-Weber syndrome 1)	2.11404
ENO1	Enolase 1, (alpha)	3.41054
ENOSF1	Enolase superfamily member 1	2.96905
ENTPD3	Ectonucleoside triphosphate diphosphohydrolase 3	2.08493
ENTPD4	Ectonucleoside triphosphate diphosphohydrolase 4	2.15846
ENTPD5	Ectonucleoside triphosphate diphosphohydrolase 5	2.75108
ENTPD6	Ectonucleoside triphosphate diphosphohydrolase 6 (putative function)	2.69447
EP400::LOC440120	E1A binding protein p400::similar to E1A binding protein p400; p400 SWI2/SNF2-related protein; CAGH32 protein; trinucleotide repeat containing 12	2.08493
EPB41L1	Erythrocyte membrane protein band 4.1-like 1	2.02792
EPHA1	EPH receptor A1	3.09513
EPHB2	EPH receptor B2	6.54322
EPHB4	EPH receptor B4	2.90795
EPHX2	Epoxide hydrolase 2, cytoplasmic	2.63902
EPN1	Epsin 1	3.29436
EPN2	Epsin 2::Transcribed locus	2.86791
EPPB9	B9 protein	3.4822
EPRS	Glutamyl-prolyl-tRNA synthetase	2.08493
EPS8L1	EPS8-like 1	2.32947
EPS8L2	EPS8-like 2	7.88986
ERAL1	Era G-protein-like 1 (E. coli)	4.19887
ERCC1	Excision repair cross-complementing rodent repair deficiency, complementation group 1 (includes overlapping antisense sequence)	11.5514
ERCC6	excision repair cross-complementing rodent repair deficiency, complementation group 6	2.01391
ERGIC1	Endoplasmic reticulum-golgi intermediate compartment (ERGIC) 1	2.32947
ERMAP	Erythroblast membrane-associated protein (Scianna blood group)	2.31338
ERP29	Endoplasmic reticulum protein 29	2
ESRRA	Estrogen-related receptor alpha	2.94854
EST_AA149050	AA149050_Exon1_50	3.34035
EST_AA286939	AA286939_Exon1_64	2.32947
EST_AA768793	AA768793_Exon1_91	2.36199
EST_AI393908	AI393908_Exon1_26_345	2.08493
ETNK2	Ethanolamine kinase 2	3.94493
ETS1	V-ets erythroblastosis virus E26 oncogene homolog 1 (avian)	2.78949
ETS2	V-ets erythroblastosis virus E26 oncogene homolog 2 (avian)	5.1337
ETV5	Ets variant gene 5 (ets-related molecule)	2.51403
EVC	Ellis van Creveld syndrome	2.58471
EVC2	Ellis van Creveld syndrome 2 (limbin)	4.65893
EVPL	Envoplakin	4.22807
EWSR1	**Ewing sarcoma breakpoint region 1	2.21914
EXDL2	Exonuclease 3'-5' domain-like 2	2.26577
EXOC7	Exocyst complex component 7	2.41162
EXOSC4	Exosome component 4	4.16986
EYA2	Eyes absent homolog 2 (Drosophila)	2.9897
EYA3	Eyes absent homolog 3 (Drosophila)	2.53151
F12	Coagulation factor XII (Hageman factor)	2.51403
F25965::PSENEN	Presenilin enhancer 2 homolog (C. elegans)::Protein F25965	2.82843
F2RL1	Coagulation factor II (thrombin) receptor-like 1	2.60268
F2RL3	Coagulation factor II (thrombin) receptor-like 3	4.53154
FADS1	Fatty acid desaturase 1	3.5801
FADS2	Fatty acid desaturase 2	2.96905
FADS3	Fatty acid desaturase 3	3.78423
FAF1	Fas (TNFRSF6) associated factor 1	2.39496
FAM100A	Family with sequence similarity 100, member A	2.63902
FAM100B	Family with sequence similarity 100, member B	2.20381
FAM101B	**Family with sequence similarity 101, member B	2.05623
FAM108A1::FAM108A2	Family with sequence similarity 108, member A1::family with sequence similarity 108, member A2	2.15846
FAM109B	Family with sequence similarity 109, member B	2.46229
FAM118B	Family with sequence similarity 118, member B	2.14355
FAM11A	Family with sequence similarity 11, member A	2.67586
FAM120A	Chromosome 9 open reading frame 10	4.19887
FAM21B::RP11-56A21.1	Similar to KIAA0592 protein::family with sequence similarity 21, member B	2.36199
FAM26A	family with sequence similarity 26, member A	2.49666
FAM30A::KIAA0125	KIAA0125::family with sequence similarity 30, member A	2.11404
FAM38A	Family with sequence similarity 38, member A	2.54912
FAM3A	Family with sequence similarity 3, member A	2.34567
FAM48B1	family with sequence similarity 48, member B1	3.22657
FAM48B2::XM_293352	family with sequence similarity 48, member B2	2.09943
FAM55C	Family with sequence similarity 55, member C	2.01391
FAM58A	Family with sequence similarity 58, member A	3.24901
FAM58B	family with sequence similarity 58, member B	3.4822
FAM59B	Family with sequence similarity 59, member B	2.23457
FAM63A	**Family with sequence similarity 63, member A	4.37717
FAM65A	**Family with sequence similarity 65, member A	2.14355
FAM78A	Family with sequence similarity 78, member A	2.07053
FAM79A	Family with sequence similarity 79, member A	3.91768
FAM83A	Family with sequence similarity 83, member A	4.28709
FAM83F	Family with sequence similarity 83, member F	2.34567
FAM89B	Family with sequence similarity 89, member B	3.05252
FAM90A6P	family with sequence similarity 90, member A6 pseudogene	5.73582
FAM92B	Family with sequence similarity 92, member B	2
FAM96B	Family with sequence similarity 96, member B	2.86791
FAM98C	Family with sequence similarity 98, member C	2.05623
FANCC	Fanconi anemia, complementation group C	3.11666
FARSLB	Phenylalanine-tRNA synthetase-like, beta subunit	2.08493
FASN	Fatty acid synthase	3.55537
FAT	FAT tumor suppressor homolog 1 (Drosophila)	5.93809
FBLIM1	Filamin binding LIM protein 1	3.605
FBLN1	Fibulin 1	5.89708
FBXL15	F-box and leucine-rich repeat protein 15	2.01391
FBXL22	F-box and leucine-rich repeat protein 22	2.11404
FBXL6	F-box and leucine-rich repeat protein 6	3.13834
FBXO10	F-box protein 10	2.31338
FBXO38	F-box protein 38	2.28153
FBXO41	F-box protein 41	3.20428
FBXO44	F-box protein 44	2.58471
FBXO6	F-box protein 6	2.62079
FBXO9	F-box protein 9	3.36359
FBXW11	F-box and WD-40 domain protein 11	2.18859
FBXW4	F-box and WD-40 domain protein 4	2.56685
FBXW5	F-box and WD-40 domain protein 5	3.03143
FBXW7	F-box and WD-40 domain protein 7 (archipelago homolog, Drosophila)	2.31338
FBXW9	F-box and WD-40 domain protein 9	4.16986
FCGR2B	Fc fragment of IgG, low affinity IIb, receptor (CD32)	2.01391
FCHSD1	FCH and double SH3 domains 1	2.15846
FCRL2	Fc receptor-like 2	2.12874
FDPS	Farnesyl diphosphate synthase (farnesyl pyrophosphate synthetase, dimethylallyltranstransferase, geranyltranstransferase)	3.75809
FDPSL1::OR5AX1	farnesyl diphosphate synthase-like 1 (farnesyl pyrophosphate synthetase-like 1, cholesterol-repressible protein 39A)::olfactory receptor, family 5, subfamily AX, member 1	3.34035
FDX1	Ferredoxin 1	2.39496
FECH	**Ferrochelatase (protoporphyria)	3.20428
FEM1A	Fem-1 homolog a (C.elegans)	4.05584
FEV	FEV (ETS oncogene family)	2.77022
FEZ1	Fasciculation and elongation protein zeta 1 (zygin I)	7.1602
FGF11	Fibroblast growth factor 11	3.83706
FGF14	Fibroblast growth factor 14	2.53151
FGFR1	Fibroblast growth factor receptor 1 (fms-related tyrosine kinase 2, Pfeiffer syndrome)	2.15846
FGFR2	Fibroblast growth factor receptor 2 (bacteria-expressed kinase, keratinocyte growth factor receptor, craniofacial dysostosis 1, Crouzon syndrome, Pfeiffer syndrome, Jackson-Weiss syndrome)	4.08405
FH	**Fumarate hydratase	2.28153
FHL1	Four and a half LIM domains 1	2.2974
FHL3	Four and a half LIM domains 3	2.15846
FHOD3	Formin homology 2 domain containing 3	3.03143
FIBCD1	Fibrinogen C domain containing 1	2.01391
FIS1	Fission 1 (mitochondrial outer membrane) homolog (S. cerevisiae)	4.65893
FKBP10	FK506 binding protein 10, 65 kDa	3.94493
FKBP1A	FK506 binding protein 1A, 12kDa	3.36359
FKBP2	FK506 binding protein 2, 13kDa	2.75108
FKBP8	FK506 binding protein 8, 38kDa	2.15846
FKBP9	FK506 binding protein 9, 63 kDa	2.18859
FKBPL	FK506 binding protein like	2.90795
FKRP	Fukutin related protein	4.16986
FLCN	Folliculin	2.25012
FLII	**Flightless I homolog (Drosophila)	2.58471
FLJ00038	CXYorf1-related protein	2.05623
FLJ10324	Hypothetical protein FLJ10324	2.60268
FLJ10916	Hypothetical protein FLJ10916	3.01049
FLJ10925	Hypothetical protein FLJ10925	2.80889
FLJ12118	hypothetical protein FLJ12118	5.50217
FLJ12616	Hypothetical LOC196707	2.49666
FLJ12886	Hypothetical protein FLJ12886	3.4822
FLJ13195	Stromal antigen 3-like	2.07053
FLJ13224	Hypothetical protein FLJ13224	2.39496
FLJ13391	Hypothetical protein FLJ13391	3.45815
FLJ13639	Hypothetical protein FLJ13639	2.65737
FLJ14346	Hypothetical protein FLJ14346	2.88786
FLJ14397	Hypothetical protein FLJ14397	4.22807
FLJ14640	Hypothetical protein FLJ14640	2.26577
FLJ20021	Hypothetical LOC90024	2.34567
FLJ20254	Hypothetical protein FLJ20254	2.88786
FLJ20273	RNA-binding protein	3.53081
FLJ20294	hypothetical protein FLJ20294	2.17347
FLJ20551	Hypothetical protein FLJ20551	2.75108
FLJ20581	Hypothetical protein FLJ20581	2.86791
FLJ20674	Hypothetical protein FLJ20674	2.02792
FLJ20850	hypothetical protein FLJ20850	2.65737
FLJ20920	Hypothetical protein FLJ20920	2.8481
FLJ22184	hypothetical protein FLJ22184	2.15846
FLJ22222	Hypothetical protein FLJ22222	2.67586
FLJ22531	Hypothetical protein FLJ22531	2.05623
FLJ22709	Hypothetical protein FLJ22709	2.36199
FLJ23867	hypothetical protein FLJ23867	3.55537
FLJ23867::QSCN6	**Quiescin Q6::hypothetical protein FLJ23867	2.77022
FLJ27365::LOC150381	FLJ27365 protein::hypothetical protein LOC150381	2.58471
FLJ27465::LRRK1	FLJ27465 protein::Leucine-rich repeat kinase 1	2.02792
FLJ30092	AF-1 specific protein phosphatase	3.97237
FLJ31222	FLJ31222 protein	2.47942
FLJ31813::LOC648708	Hypothetical LOC648708::Transcribed locus::hypothetical protein FLJ31813	2.65737
FLJ35348	FLJ35348	3.01049
FLJ35390	hypothetical protein FLJ35390	2
FLJ38723	hypothetical protein FLJ38723	2.21914
FLJ38984	Hypothetical protein FLJ38984	3.13834
FLJ39155	Hypothetical protein FLJ39155	2
FLJ40448	hypothetical protein FLJ40448	2.11404
FLJ40504	hypothetical protein FLJ40504	2.37841
FLJ43339	FLJ43339 protein	3.34035
FLJ43582	FLJ43582 protein	4.72397
FLJ44715	FLJ44715 gene product	4.75683
FLJ44968	FLJ44968 protein	2.39496
FLNA	Filamin A, alpha (actin binding protein 280)	3.41054
FLNB	**Filamin B, beta (actin binding protein 278)	6.9163
FLNC	Filamin C, gamma (actin binding protein 280)	4.59479
FLOT2	Flotillin 2	3.4822
FLRT2	Fibronectin leucine rich transmembrane protein 2	3.09513
FLT1	Fms-related tyrosine kinase 1 (vascular endothelial growth factor/vascular permeability factor receptor)	4.85678
FN1	Fibronectin 1	2.07053
FNDC4	Fibronectin type III domain containing 4	12.042
FOLH1	**Folate hydrolase (prostate-specific membrane antigen) 1	5.31474
FOLR3	Folate receptor 3 (gamma)	2.04202
FOSL1	FOS-like antigen 1	2.08493
FOSL2	FOS-like antigen 2	3.31728
FOXA2	Forkhead box A2	3.41054
FOXC2	Forkhead box C2 (MFH-1, mesenchyme forkhead 1)	4.50023
FOXG1A::FOXG1B	**Forkhead box G1A::Forkhead box G1B	3.55537
FOXK1	Forkhead box K1	2.01391
FOXK1::RNU13P2	Forkhead box K1::RNA, U13 small nuclear pseudogene 2	2.41162
FOXL1	forkhead box L1	2.90795
FPGS	Folylpolyglutamate synthase	2.02792
FRAG1	FGF receptor activating protein 1	2.37841
FREM1	CDNA FLJ30128 fis, clone BRACE1000124::FRAS1 related extracellular matrix 1	2.69447
FREQ	Frequenin homolog (Drosophila)	2.78949
FSCN1	Fascin homolog 1, actin-bundling protein (Strongylocentrotus purpuratus)	2.04202
FSTL3	**Follistatin-like 3 (secreted glycoprotein)	5.42642
FTO	Fatso	2.07053
FTSJ1	FtsJ homolog 1 (E. coli)	3.16017
FUK	Fucokinase	2.44528
FUS	**Fusion (involved in t(12;16) in malignant liposarcoma)	2.75108
FUT3	Fucosyltransferase 3 (galactoside 3(4)-L-fucosyltransferase, Lewis blood group)	2.07053
FUT6	Fucosyltransferase 6 (alpha (1,3) fucosyltransferase)	7.11074
FUZ	Fuzzy homolog (Drosophila)	4.92458
FXC1	Fracture callus 1 homolog (rat)	2.51403
FXR2	Fragile X mental retardation, autosomal homolog 2	5.73582
FXYD3	FXYD domain containing ion transport regulator 3	2.02792
FXYD5	FXYD domain containing ion transport regulator 5	3.70635
FYN	**FYN oncogene related to SRC, FGR, YES	2.58471
FZR1	Fizzy/cell division cycle 20 related 1 (Drosophila)	2.44528
G3BP	Ras-GTPase-activating protein SH3-domain-binding protein	3.5801
G6PD	Glucose-6-phosphate dehydrogenase	4.43828
GABARAP	**GABA(A) receptor-associated protein	4.16986
GABRE	Gamma-aminobutyric acid (GABA) A receptor, epsilon	3.11666
GADD45GIP1	Growth arrest and DNA-damage-inducible, gamma interacting protein 1	2.37841
GAK	Cyclin G associated kinase	2.53151
GALE	UDP-galactose-4-epimerase	6.1475
GALNT10	**UDP-N-acetyl-alpha-D-galactosamine:polypeptide N-acetylgalactosaminyltransferase 10 (GalNAc-T10)	3.81055
GALNT14	UDP-N-acetyl-alpha-D-galactosamine:polypeptide N-acetylgalactosaminyltransferase 14 (GalNAc-T14)	2.78949
GALNTL4	UDP-N-acetyl-alpha-D-galactosamine:polypeptide N-acetylgalactosaminyltransferase-like 4	2.49666
GALR2	Galanin receptor 2	2.07053
GALR3	Galanin receptor 3	2.25012
GAMT	Guanidinoacetate N-methyltransferase	2.37841
GANC	glucosidase, alpha; neutral C	2.65737
GAPDH	**Glyceraldehyde-3-phosphate dehydrogenase	5.20537
GAPVD1	GTPase activating protein and VPS9 domains 1	2.44528
GART	Phosphoribosylglycinamide formyltransferase, phosphoribosylglycinamide synthetase, phosphoribosylaminoimidazole synthetase	2.96905
GAS6	Growth arrest-specific 6	3.68075
GAS7	Growth arrest-specific 7	2.41162
GATAD2A	**GATA zinc finger domain containing 2A::**Transcribed locus, strongly similar to XP_541922.2 PREDICTED: similar to Transcriptional repressor p66 alpha (Hp66alpha) isoform 1 [Canis familiaris]	2.51403
GBF1	**Golgi-specific brefeldin A resistance factor 1	3.43426
GBL	G protein beta subunit-like	3.89062
GBP2	Guanylate binding protein 2, interferon-inducible	3.91768
GCAT	Glycine C-acetyltransferase (2-amino-3-ketobutyrate coenzyme A ligase)	2.17347
GCDH	Glutaryl-Coenzyme A dehydrogenase	3.41054
GCS1	Glucosidase I	2.54912
GDI1	GDP dissociation inhibitor 1	2.56685
GDI2	GDP dissociation inhibitor 2	4
GDNF	Glial cell derived neurotrophic factor	2.2974
GEMIN4	Gem (nuclear organelle) associated protein 4	3.09513
GFOD1	glucose-fructose oxidoreductase domain containing 1	2.69447
GFOD2	Glucose-fructose oxidoreductase domain containing 2	3.03143
GGCX	Gamma-glutamyl carboxylase	2.31338
GGT1	Gamma-glutamyltransferase 1	2.25012
GH1	growth hormone 1	4.28709
GIPC1	GIPC PDZ domain containing family, member 1	3.63008
GIT1	G protein-coupled receptor kinase interactor 1	2.69447
GIT2	G protein-coupled receptor kinase interactor 2	2.42839
GIYD2::SULT1A4	GIY-YIG domain containing 2::Sulfotransferase family, cytosolic, 1A, phenol-preferring, member 4	2.41162
GJA10	Gap junction protein, alpha 10, 59kDa	2.14355
GJA7	Gap junction protein, alpha 7, 45kDa (connexin 45)	2.02792
GLB1	Galactosidase, beta 1	3.45815
GLT8D1	Glycosyltransferase 8 domain containing 1	2.67586
GLTP	Glycolipid transfer protein	4.28709
GLTSCR2	Glioma tumor suppressor candidate region gene 2	2.46229
GLUD1	Glutamate dehydrogenase 1	2.42839
GMIP	GEM interacting protein	3.29436
GMPPA	GDP-mannose pyrophosphorylase A	3.18215
GMPPB	GDP-mannose pyrophosphorylase B	4.37717
GNA11::LOC390876	Guanine nucleotide binding protein (G protein), alpha 11 (Gq class)::similar to 60S ribosomal protein L35	2.14355
GNA15	guanine nucleotide binding protein (G protein), alpha 15 (Gq class)	2.25012
GNAI2	Guanine nucleotide binding protein (G protein), alpha inhibiting activity polypeptide 2	3.11666
GNAL	Guanine nucleotide binding protein (G protein), alpha activating activity polypeptide, olfactory type	3.5801
GNAQ	Guanine nucleotide binding protein (G protein), q polypeptide	2.17347
GNB1L	Guanine nucleotide binding protein (G protein), beta polypeptide 1-like	4.08405
GNB2	Guanine nucleotide binding protein (G protein), beta polypeptide 2	2.34567
GNB2L1	**Guanine nucleotide binding protein (G protein), beta polypeptide 2-like 1	3.09513
GNE	Glucosamine (UDP-N-acetyl)-2-epimerase/N-acetylmannosamine kinase	2.18859
GNG5	guanine nucleotide binding protein (G protein), gamma 5	2.14355
GNG8	Guanine nucleotide binding protein (G protein), gamma 8	2.78949
GNL1	Guanine nucleotide binding protein-like 1	2.46229
GOLGA2	Golgi autoantigen, golgin subfamily a, 2	3.09513
GOLGA2L1	golgi autoantigen, golgin subfamily a, 2-like 1	2.47942
GOLGA3	Golgi autoantigen, golgin subfamily a, 3	3.16017
GOLPH2	Golgi phosphoprotein 2	5.31474
GON4L	gon-4-like (C.elegans)	2.73208
GOSR2	Golgi SNAP receptor complex member 2	2.71321
GOT1	Glutamic-oxaloacetic transaminase 1, soluble (aspartate aminotransferase 1)	3.83706
GOT2	Glutamic-oxaloacetic transaminase 2, mitochondrial (aspartate aminotransferase 2)	4.62675
GPAA1	Glycosylphosphatidylinositol anchor attachment protein 1 homolog (yeast)	2.73208
GPATC3	G patch domain containing 3	2.96905
GPC1	Glypican 1	3.16017
GPI	Glucose phosphate isomerase	2.28153
GPKOW	G patch domain and KOW motifs	2.44528
GPR108	G protein-coupled receptor 108	3.18215
GPR115	G protein-coupled receptor 115	4.46915
GPR150	G protein-coupled receptor 150	2
GPR153	G protein-coupled receptor 153	3.18215
GPR156	G protein-coupled receptor 156	4.34694
GPR161	G protein-coupled receptor 161	3.91768
GPR172A	G protein-coupled receptor 172A	3.03143
GPR175	G protein-coupled receptor 175	2.62079
GPR176	G protein-coupled receptor 176	2.86791
GPR39	G protein-coupled receptor 39	33.5909
GPR44	G protein-coupled receptor 44	2.17347
GPR50	G protein-coupled receptor 50	2.18859
GPR55	G protein-coupled receptor 55	4.16986
GPR81	G protein-coupled receptor 81	2
GPS1	G protein pathway suppressor 1	3.41054
GPS2	G protein pathway suppressor 2	2.42839
GPSM3	G-protein signalling modulator 3 (AGS3-like, C. elegans)	2.2974
GPX1	Glutathione peroxidase 1	5.73582
GPX2	Glutathione peroxidase 2 (gastrointestinal)	2.05623
GPX3	Glutathione peroxidase 3 (plasma)	6.02099
GPX4	**Glutathione peroxidase 4 (phospholipid hydroperoxidase)	3.29436
GPX5	Glutathione peroxidase 5 (epididymal androgen-related protein)	5.85634
GRB2	**Growth factor receptor-bound protein 2	2.80889
GREM2	Gremlin 2, cysteine knot superfamily, homolog (Xenopus laevis)	3.70635
GRHL2	Grainyhead-like 2 (Drosophila)	2.71321
GRHL3	Grainyhead-like 3 (Drosophila)	4.11246
GRIA1	Glutamate receptor, ionotropic, AMPA 1	2.77022
GRIK4	Glutamate receptor, ionotropic, kainate 4	2.36199
GRINA	Glutamate receptor, ionotropic, N-methyl D-asparate-associated protein 1 (glutamate binding)	4.34694
GRIP1	Glutamate receptor interacting protein 1	3.16017
GRIPAP1	GRIP1 associated protein 1	3.36359
GRK5	G protein-coupled receptor kinase 5	3.07375
GRLF1	Glucocorticoid receptor DNA binding factor 1	3.89062
GRM1	Glutamate receptor, metabotropic 1	3.89062
GRM2	Glutamate receptor, metabotropic 2	2.78949
GRN	Granulin	4.05584
GRPR	Gastrin-releasing peptide receptor	2.56685
GRSF1	G-rich RNA sequence binding factor 1	3.09513
GRWD1	Glutamate-rich WD repeat containing 1	2.46229
GSDMDC1	Gasdermin domain containing 1	2.20381
GSK3A	Glycogen synthase kinase 3 alpha	2.47942
GSN	Gelsolin (amyloidosis, Finnish type)	4.16986
GSS	Glutathione synthetase	5.38893
GSTA4	Glutathione S-transferase A4	2.58471
GSTK1	Glutathione S-transferase kappa 1	2.23457
GSTP1	Glutathione S-transferase pi	2.12874
GSTT2::LOC284890	**Glutathione S-transferase theta 2::similar to Glutathione S-transferase theta 1 (GST class-theta 1) (Glutathione transferase T1-1)	2.94854
GSTZ1	Glutathione transferase zeta 1 (maleylacetoacetate isomerase)	5.46416
GTF2F1	General transcription factor IIF, polypeptide 1, 74kDa	2.17347
GTF2H4	General transcription factor IIH, polypeptide 4, 52kDa	2.78949
GTF2I::WBSCR1	Williams-Beuren syndrome chromosome region 1::general transcription factor II, i	2.08493
GTF2IRD1	GTF2I repeat domain containing 1	2.11404
GTF3C1	General transcription factor IIIC, polypeptide 1, alpha 220kDa	3.13834
GTF3C4	General transcription factor IIIC, polypeptide 4, 90kDa	2.23457
GTF3C5	General transcription factor IIIC, polypeptide 5, 63kDa	3.89062
GTPBP6	GTP binding protein 6 (putative)	2.75108
GUK1	Guanylate kinase 1	4.22807
GYG1	Glycogenin 1	2.86791
GYLTL1B	Glycosyltransferase-like 1B	3.5801
GYS1	Glycogen synthase 1 (muscle)	2.60268
H2AFJ	H2A histone family, member J	2.60268
H2AFY2	H2A histone family, member Y2	2.56685
HACL1	2-hydroxyacyl-CoA lyase 1	2.2974
HADH2	Hydroxyacyl-Coenzyme A dehydrogenase, type II	3.91768
HADHA	Hydroxyacyl-Coenzyme A dehydrogenase/3-ketoacyl-Coenzyme A thiolase/enoyl-Coenzyme A hydratase (trifunctional protein), alpha subunit	2.58471
HADHB	**Hydroxyacyl-Coenzyme A dehydrogenase/3-ketoacyl-Coenzyme A thiolase/enoyl-Coenzyme A hydratase (trifunctional protein), beta subunit	5.31474
HAGH	Hydroxyacylglutathione hydrolase	2.92817
HAGHL	Hydroxyacylglutathione hydrolase-like	2.25012
HAPLN2	Hyaluronan and proteoglycan link protein 2	2.62079
HAS3	Hyaluronan synthase 3	12.2101
HAX1	HCLS1 associated protein X-1	4.40762
hCAP-H2	Kleisin beta	4.05584
HCCA2	HCCA2 protein	2.63902
HCN2	Hyperpolarization activated cyclic nucleotide-gated potassium channel 2	3.94493
HCP1	Heme carrier protein 1	2.9897
HD	Huntingtin (Huntington disease)	2.56685
HDAC10	Histone deacetylase 10	3.45815
HDAC3	Histone deacetylase 3	2.58471
HDAC5	Histone deacetylase 5	2.8481
HDAC7A	Histone deacetylase 7A	2.31338
HDDC3	HD domain containing 3	2.41162
HDHD2	Haloacid dehalogenase-like hydrolase domain containing 2	2.04202
HDHD3	Haloacid dehalogenase-like hydrolase domain containing 3	2.32947
HEATR2	HEAT repeat containing 2	2.01391
HEBP1	Heme binding protein 1	2.47942
HEG1	HEG homolog 1 (zebrafish)	3.09513
HEXIM1	Hexamethylene bis-acetamide inducible 1	3.63008
HEXIM2	**Hexamthylene bis-acetamide inducible 2	2.05623
HGS	Hepatocyte growth factor-regulated tyrosine kinase substrate	2.82843
HHCM::LY6E	Lymphocyte antigen 6 complex, locus E::Mahlavu hepatocellular carcinoma	2.31338
HINT2	Histidine triad nucleotide binding protein 2	2.14355
HIP1R	**Huntingtin interacting protein 1 related	2.86791
HIPK2	Homeodomain interacting protein kinase 2	2.15846
HISPPD2A	Histidine acid phosphatase domain containing 2A	2.41162
HIST1H1T	Histone 1, H1t	2.62079
HK1	Hexokinase 1	3.91768
HKR3	GLI-Kruppel family member HKR3	5.16941
HM13	Histocompatibility (minor) 13	3.81055
HMBS	Hydroxymethylbilane synthase	8.28212
HMGA1	High mobility group AT-hook 1	4.53154
HMGCL	3-hydroxymethyl-3-methylglutaryl-Coenzyme A lyase (hydroxymethylglutaricaciduria)	4.72397
HMGCS1	3-hydroxy-3-methylglutaryl-Coenzyme A synthase 1 (soluble)	2.31338
HMOX1	Heme oxygenase (decycling) 1	6.45313
HMOX2	Heme oxygenase (decycling) 2	4.53154
HMX2::XM_370580	homeobox (H6 family) 2	2
HNRPA0	**Heterogeneous nuclear ribonucleoprotein A0	2.26577
HNRPAB	Heterogeneous nuclear ribonucleoprotein A/B	3.29436
HNRPD	Heterogeneous nuclear ribonucleoprotein D (AU-rich element RNA binding protein 1, 37kDa)	2.23457
HNRPL	Heterogeneous nuclear ribonucleoprotein L	2.26577
HNRPU	Heterogeneous nuclear ribonucleoprotein U (scaffold attachment factor A)	2.56685
HOMER3	Homer homolog 3 (Drosophila)	4.08405
HOXA7	homeobox A7	2.80889
HOXB6	homeobox B6	2.14355
HOXB7	Homeobox B7	2
HOXD9	Homeobox D9	3.91768
HPS1	Hermansky-Pudlak syndrome 1	3.24901
HPS6	Hermansky-Pudlak syndrome 6	3.75809
HRAS	V-Ha-ras Harvey rat sarcoma viral oncogene homolog	4.40762
HS322B1A	hypothetical protein HS322B1A	2.60268
HSD17B1	Hydroxysteroid (17-beta) dehydrogenase 1	2.21914
HSD17B2	Hydroxysteroid (17-beta) dehydrogenase 2	3.13834
HSF1	Heat shock transcription factor 1	3.34035
HSP90AB1	Heat shock protein 90kDa alpha (cytosolic), class B member 1	2.39496
HSPA5	Heat shock 70kDa protein 5 (glucose-regulated protein, 78kDa)	2.04202
HSPA8	Heat shock 70kDa protein 8	2
HSPA9B	Heat shock 70kDa protein 9B (mortalin-2)	2.65737
HSPB1	**Heat shock 27kDa protein 1	6.19026
HSPB9	Heat shock protein, alpha-crystallin-related, B9	2.36199
HSPBP1	Hsp70-interacting protein	2.56685
HSPC023	HSPC023 protein	2.62079
HSPC072	HSPC072 protein	2.2974
HSPC105	NAD(P) dependent steroid dehydrogenase-like	3.41054
HSPC142	HSPC142 protein	2
HSPC152	Hypothetical protein HSPC152	3.22657
HSPC171	HSPC171 protein	4.43828
HSPD1	Heat shock 60kDa protein 1 (chaperonin)	2.04202
HTATIP	HIV-1 Tat interacting protein, 60kDa	3.94493
HTF9C	HpaII tiny fragments locus 9C	2.08493
HTR7	5-hydroxytryptamine (serotonin) receptor 7 (adenylate cyclase-coupled)	4.25748
HTR7P	5-hydroxytryptamine (serotonin) receptor 7 pseudogene	2.9897
HTRA1	HtrA serine peptidase 1	11.2356
HTRA2	HtrA serine peptidase 2	2.80889
HUWE1	HECT, UBA and WWE domain containing 1	2.65737
HYAL2	Hyaluronoglucosaminidase 2	2.8481
HYOU1	Hypoxia up-regulated 1	2.36199
IARS	Isoleucine-tRNA synthetase	2.2974
IBRDC3	IBR domain containing 3	2.56685
ICMT	Isoprenylcysteine carboxyl methyltransferase	2.56685
ID1	Inhibitor of DNA binding 1, dominant negative helix-loop-helix protein	3.07375
IDH3G	Isocitrate dehydrogenase 3 (NAD+) gamma	4.22807
IER2	Immediate early response 2	2.75108
IER5L	Transcribed locus, strongly similar to NP_982258.1 similar to RIKEN cDNA 2610524G09 [Homo sapiens]::immediate early response 5-like	2.07053
IFI6	Interferon, alpha-inducible protein 6::T cell receptor V chain mRNA,complete cds	2.62079
IFRD2	Interferon-related developmental regulator 2	2.44528
IGF1R	Insulin-like growth factor 1 receptor	2.34567
IGF2BP2	Insulin-like growth factor 2 mRNA binding protein 2	2.18859
IGFBP2	Insulin-like growth factor binding protein 2, 36kDa	2.02792
IGFBP6	Insulin-like growth factor binding protein 6	2.53151
IGHMBP2	Immunoglobulin mu binding protein 2	2.44528
IHPK1	Inositol hexaphosphate kinase 1	3.18215
IKBKE	**Inhibitor of kappa light polypeptide gene enhancer in B-cells, kinase epsilon	2.09943
IL10RA	**Interleukin 10 receptor, alpha	2.12874
IL17RE	Interleukin 17 receptor E	4.89056
IL1RN	Interleukin 1 receptor antagonist	3.31728
IL22RA1	Interleukin 22 receptor, alpha 1	2.15846
IL4I1	interleukin 4 induced 1	2.37841
IL4R	Interleukin 4 receptor	3.34035
IL6R	**Interleukin 6 receptor	2.08493
IL8RA	Interleukin 8 receptor, alpha	2.08493
ILF2	Interleukin enhancer binding factor 2, 45kDa	2.92817
ILF3	Interleukin enhancer binding factor 3, 90kDa	3.70635
ILK	Integrin-linked kinase	4.59479
ILK::ILK-2	Integrin-linked kinase::integrin-linked kinase-2	4.16986
IMP4	IMP4, U3 small nucleolar ribonucleoprotein, homolog (yeast)	2.80889
IMPDH1	IMP (inosine monophosphate) dehydrogenase 1	2.39496
IMPDH2	IMP (inosine monophosphate) dehydrogenase 2	3.605
INADL	InaD-like (Drosophila)	5.54044
INCENP	Inner centromere protein antigens 135/155kDa	2.31338
ING1	Inhibitor of growth family, member 1	4.69134
INOC1	INO80 complex homolog 1 (S. cerevisiae)	2.51403
INPP1	Inositol polyphosphate-1-phosphatase	2.12874
INPPL1	Inositol polyphosphate phosphatase-like 1	3.4822
INTS1	Integrator complex subunit 1	2.53151
INTS3	Integrator complex subunit 3	3.73213
INTS5	Integrator complex subunit 5	2.54912
IPO13	Importin 13	2.02792
IPO9	Importin 9::MRNA; cDNA DKFZp686P1617 (from clone DKFZp686P1617)	2.41162
IQCE	**IQ motif containing E	2.02792
IQWD1	IQ motif and WD repeats 1	2.05623
IRF2	Interferon regulatory factor 2	2.01391
IRF3	Interferon regulatory factor 3	3.97237
IRX4	Iroquois homeobox protein 4	2.94854
ISG15	ISG15 ubiquitin-like modifier	2
ISG20L2	Interferon stimulated exonuclease gene 20kDa-like 2	2.44528
ISOC2	Isochorismatase domain containing 2	2.69447
ITFG2	Integrin alpha FG-GAP repeat containing 2	2.26577
ITFG3	Integrin alpha FG-GAP repeat containing 3	2.26577
ITGA3	Integrin, alpha 3 (antigen CD49C, alpha 3 subunit of VLA-3 receptor)	6.32033
ITGA5	Integrin, alpha 5 (fibronectin receptor, alpha polypeptide)	2.37841
ITGB1BP2	Integrin beta 1 binding protein (melusin) 2	2.02792
ITGB4	Integrin, beta 4	2.58471
ITGB4BP	Integrin beta 4 binding protein	3.18215
ITGB5	**Integrin, beta 5	7.26015
ITPA	Inosine triphosphatase (nucleoside triphosphate pyrophosphatase)	2.46229
ITPK1	Inositol 1,3,4-triphosphate 5/6 kinase	2.37841
ITPKC	Inositol 1,4,5-trisphosphate 3-kinase C	4.43828
IXL	Intersex-like (Drosophila)	2.49666
JAG2	Jagged 2	2.05623
JAK1::LOC391045	Janus kinase 1 (a protein tyrosine kinase)::similar to Solute carrier family 2, facilitated glucose transporter member 3 (Glucose transporter type 3, brain)	2.77022
JDP2	Jun dimerization protein 2	2.15846
JMJD2A	Jumonji domain containing 2A	2.94854
JMJD3	Jumonji domain containing 3	2.36199
JOSD2	Josephin domain containing 2	3.65533
JUB	jub, ajuba homolog (Xenopus laevis)	3.16017
JUN	V-jun sarcoma virus 17 oncogene homolog (avian)	2.96905
JUNB	Jun B proto-oncogene	2.53151
JUP	Junction plakoglobin	4.92458
K6IRS2	keratin protein K6irs	3.34035
KARCA1	Kelch/ankyrin repeat containing cyclin A1 interacting protein	3.11666
KCNC4	Potassium voltage-gated channel, Shaw-related subfamily, member 4	2.42839
KCND1	Potassium voltage-gated channel, Shal-related subfamily, member 1	4.46915
KCNH6	Potassium voltage-gated channel, subfamily H (eag-related), member 6	2.62079
KCNIP2	Kv channel interacting protein 2	2.41162
KCNJ4	Potassium inwardly-rectifying channel, subfamily J, member 4	2.73208
KCNK15	Potassium channel, subfamily K, member 15	6.10504
KCNK3	**Potassium channel, subfamily K, member 3	3.03143
KCNK4	Potassium channel, subfamily K, member 4	2.14355
KCNN1	Potassium intermediate/small conductance calcium-activated channel, subfamily N, member 1	2.47942
KCNN4	Potassium intermediate/small conductance calcium-activated channel, subfamily N, member 4	2.96905
KCTD11	potassium channel tetramerisation domain containing 11	5.1337
KCTD17	Potassium channel tetramerisation domain containing 17	2.07053
KCTD5	Potassium channel tetramerisation domain containing 5	2.36199
KCTD7	Potassium channel tetramerisation domain containing 7	2.49666
KDELR1	KDEL (Lys-Asp-Glu-Leu) endoplasmic reticulum protein retention receptor 1	4.14106
KEAP1	Kelch-like ECH-associated protein 1	5.06303
KIAA0087	KIAA0087 gene product	3.11666
KIAA0100	KIAA0100	2.60268
KIAA0174	KIAA0174	2.90795
KIAA0194	KIAA0194 protein	3.68075
KIAA0258	KIAA0258	2.71321
KIAA0265	KIAA0265 protein	2.23457
KIAA0319L	KIAA0319-like	2.20381
KIAA0415	KIAA0415 protein	3.83706
KIAA0427	KIAA0427	2.37841
KIAA0430	Limkain b1	2.78949
KIAA0514	KIAA0514	2.28153
KIAA0553	KIAA0553	2.11404
KIAA0652	KIAA0652	3.09513
KIAA0859	KIAA0859	3.41054
KIAA0892	**KIAA0892	7.94474
KIAA0913	KIAA0913	2.9897
KIAA0963	KIAA0963	2.11404
KIAA1183::LOC400708	KIAA1183 protein::Similar to Serine/threonine protein phosphatase 5 (PP5) (Protein phosphatase T) (PP-T) (PPT)	526.394
KIAA1191	KIAA1191	3.75809
KIAA1285	KIAA1285 protein	2.14355
KIAA1429	KIAA1429	2.21914
KIAA1443	KIAA1443	2.01391
KIAA1486	KIAA1486 protein	31.3414
KIAA1539	KIAA1539	7.94474
KIAA1543	KIAA1543	3.07375
KIAA1609	KIAA1609	3.89062
KIAA1627	KIAA1627 protein	2.32947
KIAA1815	KIAA1815	3.43426
KIAA1822	KIAA1822	5.38893
KIAA1833	Hypothetical protein KIAA1833	3.29436
KIAA1875	KIAA1875	2.47942
KIAA1893	G protein-regulated inducer of neurite outgrowth 1	2.25012
KIAA1914	KIAA1914	3.45815
KIAA1957	KIAA1957	11.7942
KIAA1967	KIAA1967	2.88786
KIF13A	Kinesin family member 13A	2.73208
KIF13B	Kinesin family member 13B	2.11404
KIF17	Kinesin family member 17	2.12874
KIF1C	Kinesin family member 1C	3.24901
KIF26B	Kinesin family member 26B	3.5801
KIF6	Kinesin family member 6	2.49666
KIR2DS3	killer cell immunoglobulin-like receptor, two domains, short cytoplasmic tail, 3	3.38698
KIRREL	Kin of IRRE like (Drosophila)	2.17347
KIRREL2	Kin of IRRE like 2 (Drosophila)	2.2974
KLC2	Kinesin light chain 2	2.25012
KLF13	Kruppel-like factor 13	2.90795
KLF17	Kruppel-like factor 17	2.12874
KLF3	**Kruppel-like factor 3 (basic)	2.63902
KLF6	Kruppel-like factor 6	2
KLHDC2	Kelch domain containing 2	2.21914
KLHDC4	Kelch domain containing 4	2.01391
KLHL12	Kelch-like 12 (Drosophila)	2.86791
KLHL17	Kelch-like 17 (Drosophila)	2.15846
KLHL25	Kelch-like 25 (Drosophila)	2.42839
KLHL5	Kelch-like 5 (Drosophila)	2.23457
KLP1	K562 cell-derived leucine-zipper-like protein 1	2.65737
KNDC1	Kinase non-catalytic C-lobe domain (KIND) containing 1	2.78949
KNS2	Kinesin 2	3.78423
KPTN	Kaptin (actin binding protein)	2.34567
KREMEN2	Kringle containing transmembrane protein 2	2.82843
KRT13	keratin 13	3.01049
KRT14	keratin 14 (epidermolysis bullosa simplex, Dowling-Meara, Koebner)	2.12874
KRT14::KRT16	keratin 14 (epidermolysis bullosa simplex, Dowling-Meara, Koebner)::keratin 16 (focal non-epidermolytic palmoplantar keratoderma)	2.90795
KRT14::KRT17	Keratin 17::keratin 14 (epidermolysis bullosa simplex, Dowling-Meara, Koebner)	2.18859
KRT14::KRT19	Keratin 19::keratin 14 (epidermolysis bullosa simplex, Dowling-Meara, Koebner)	3.07375
KRT16	keratin 16 (focal non-epidermolytic palmoplantar keratoderma)	2.12874
KRT17	Keratin 17	2.04202
KRT18	Keratin 18	2.21914
KRT2	Keratin 2A (epidermal ichthyosis bullosa of Siemens)	2.77022
KRT23	Keratin 23 (histone deacetylase inducible)	3.09513
KRT3	keratin 3	2
KRT34	Keratin, hair, acidic, 4	5.02805
KRT6E	keratin 6E	4.34694
KRT6L	keratin 6L	3.53081
KRT8	Keratin 8	2.25012
KRT8L1	keratin 8-like 1	7.01285
KRTAP10-9	keratin associated protein 10-9	2
KRTAP13-4	keratin associated protein 13-4	2.01391
KRTAP20-2	keratin associated protein 20-2	3.24901
KRTAP2-3	keratin associated protein 2-3	2.63902
KRTAP2-3::KRTAP4-11	keratin associated protein 2-3::keratin associated protein 4-11	4.14106
KRTAP4-1::KRTAP9-7	keratin associated protein 4-1::keratin associated protein 9-7	5.06303
KRTAP5-1	keratin associated protein 5-1	2.02792
KRTAP6-3	keratin associated protein 6-3	3.03143
LAD1	Ladinin 1	3.18215
LAMA3	Laminin, alpha 3	4.59479
LAMB2	Laminin, beta 2 (laminin S)	2.32947
LAMC1	Laminin, gamma 1 (formerly LAMB2)	2.32947
LAMP1	Lysosomal-associated membrane protein 1	2.51403
LARP5	**La ribonucleoprotein domain family, member 5	2.78949
LARP6	La ribonucleoprotein domain family, member 6	5.09824
LASP1	LIM and SH3 protein 1	2.75108
LASS2	LAG1 longevity assurance homolog 2 (S. cerevisiae)	2.44528
LASS5	LAG1 longevity assurance homolog 5 (S. cerevisiae)	2.65737
LCE1A	late cornified envelope 1A	2.09943
LCE1C	Late cornified envelope 1C	2.20381
LCE1F	late cornified envelope 1F	3.38698
LCMT1	Leucine carboxyl methyltransferase 1	2
LCN12	Lipocalcin 12	2.14355
LDB1	LIM domain binding 1	2.71321
LDB3	LIM domain binding 3	6.9163
LDHC	lactate dehydrogenase C	4.25748
LDLR	Low density lipoprotein receptor (familial hypercholesterolemia)	4.02782
LELP1	Late cornified envelope-like proline-rich 1	4.56305
LEMD2	LEM domain containing 2	2.73208
LENG1	Leukocyte receptor cluster (LRC) member 1	2.39496
LENG4	Leukocyte receptor cluster (LRC) member 4	2.47942
LGALS1	Lectin, galactoside-binding, soluble, 1 (galectin 1)	2.11404
LGALS7	Lectin, galactoside-binding, soluble, 7 (galectin 7)	2.37841
LGMN	Legumain	2.15846
LGTN	Ligatin	2.90795
LHB	Luteinizing hormone beta polypeptide	2.23457
LHFPL4	Lipoma HMGIC fusion partner-like 4	2.21914
LHX3	LIM homeobox 3	2.63902
LIM2	Lens intrinsic membrane protein 2, 19kDa	2.05623
LIMK1	LIM domain kinase 1	2.69447
LIMK2	LIM domain kinase 2	7.72749
LIN7B	Lin-7 homolog B (C. elegans)	2.88786
LMAN2L	Lectin, mannose-binding 2-like	2.73208
LMBR1L	Limb region 1 homolog (mouse)-like	2.53151
LMCD1	LIM and cysteine-rich domains 1	2.73208
LMNA	Lamin A/C::Transcribed locus	3.89062
LMTK2	Lemur tyrosine kinase 2	2.15846
LMTK3	Lemur tyrosine kinase 3	2.39496
LOC112714	similar to alpha tubulin	3.20428
LOC113386	Similar to envelope protein	3.38698
LOC113444	Hypothetical protein BC011880	4.08405
LOC115098	Hypothetical protein BC013949	6.23332
LOC115110	hypothetical protein LOC115110	2.39496
LOC120872	similar to 60S ribosomal protein L7	4.25748
LOC121054	similar to Keratin, type I cytoskeletal 18 (Cytokeratin-18) (CK-18) (Keratin-18) (K18)	2.36199
LOC122038	similar to Mitochondrial import receptor subunit TOM22 homolog (Translocase of outer membrane 22 kDa subunit homolog) (hTom22) (1C9-2)	2.39496
LOC123103	similar to kelch-like 9	3.78423
LOC124685	similar to Myosin light polypeptide 6 (Myosin light chain alkali 3) (Myosin light chain 3) (MLC-3) (LC17)	2.62079
LOC126037	similar to Elongation factor 1-delta (EF-1-delta) (Antigen NY-CO-4)	2.39496
LOC126208	Hypothetical protein LOC126208	2.41162
LOC127545	similar to ribosomal protein L18a	3.68075
LOC128439	Hypothetical gene LOC128439	2
LOC129293	**Hypothetical protein LOC129293	2.47942
LOC129607	Hypothetical protein LOC129607	2.2974
LOC130429	similar to laminin receptor 1 (ribosomal protein SA)	3.91768
LOC130951	Hypothetical protein BC014602	2.25012
LOC131185	similar to UV excision repair protein RAD23 homolog B (hHR23B) (XP-C repair complementing complex 58 kDa protein) (p58)	2.31338
LOC131691::LOC389141	similar to laminin receptor 1 (ribosomal protein SA)::similar to peptidylprolyl isomerase A isoform 1	2.90795
LOC131973	similar to rhomboid family 1	2.12874
LOC132391	similar to Keratin, type I cytoskeletal 18 (Cytokeratin-18) (CK-18) (Keratin-18) (K18)	2.39496
LOC136143	similar to ribosomal protein L18	2.32947
LOC139431	similar to ferritin, heavy polypeptide-like 17	2.44528
LOC143243	similar to Eukaryotic translation initiation factor 5A (eIF-5A) (eIF-4D) (Rev-binding factor)	2.60268
LOC147468	similar to WW domain binding protein 2	2.60268
LOC147727	hypothetical protein LOC147727	2.77022
LOC147808	Similar to zinc finger protein	2.82843
LOC147941	hypothetical LOC147941	3.81055
LOC148638	hypothetical protein LOC148638	2.25012
LOC150207	hypothetical gene LOC150207	2.28153
LOC150223	Hypothetical protein LOC150223	2.9897
LOC150383	Similar to RIKEN cDNA 2210021J22	2.25012
LOC153027	similar to splicing-related factor RNPS1	2.18859
LOC158301	hypothetical protein LOC158301	3.20428
LOC158345	similar to ribosomal protein L4	2.2974
LOC158435	Hypothetical protein BC008050	2.94854
LOC158825	Hypothetical LOC158825	3.5801
LOC159110	hypothetical protein LOC159110	2.88786
LOC160313	keratin 19 pseudogene	11.3924
LOC162073	**Hypothetical protein LOC162073	2.12874
LOC162427	**Hypothetical protein LOC162427	2.78949
LOC162632	TL132-like	2.37841
LOC166994::LOC646652::U21556	Integral membrane glycoprotein-like::integral membrane glycoprotein-like	2.77022
LOC196549	Similar to hypothetical protein FLJ20897	4.37717
LOC200609	hypothetical protein LOC200609	2.14355
LOC200830	hypothetical protein LOC200830	2.36199
LOC201229	Hypothetical protein LOC201229	11.0809
LOC201989	glycerol kinase pseudogene	2.07053
LOC202181	**Hypothetical protein LOC202181	2.23457
LOC202347	hypothetical protein LOC202347	3.18215
LOC203076	similar to RIKEN cDNA 4930578I06	2.78949
LOC221711	Hypothetical protein LOC221711	2.75108
LOC221955	KCCR13L	2.51403
LOC222052	similar to Tetratricopeptide repeat protein 4 (TPR repeat protein 4)	7.88986
LOC222699	transducer of erbB-2 2 related gene	2.01391
LOC253962	hypothetical protein LOC253962	19.1597
LOC254559	Homo sapiens, clone IMAGE:5430277, mRNA::hypothetical protein LOC254559	28.2465
LOC257358	hypothetical protein LOC257358	3.41054
LOC257407	Hypothetical protein LOC257407	2.20381
LOC283152	Hypothetical protein LOC283152	4.43828
LOC283340	Similar to ribosomal protein L13a	2.42839
LOC283412	similar to 60S ribosomal protein L29 (Cell surface heparin binding protein HIP)	3.4822
LOC283454	Hypothetical protein LOC283454	3.68075
LOC283487	Hypothetical protein LOC283487	2.09943
LOC283731::LOC440287	hypothetical protein LOC283731::similar to COMM domain containing 4	2.09943
LOC284017	hypothetical protein LOC284017	7.11074
LOC284064	similar to 60S ribosomal protein L29 (Cell surface heparin binding protein HIP)	3.63008
LOC284067	hypothetical LOC284067	2.02792
LOC284263	hypothetical protein LOC284263	7.3615
LOC284336::POU2F2	POU domain, class 2, transcription factor 2::hypothetical protein LOC284336	2.62079
LOC284356	hypothetical protein LOC284356	2.05623
LOC284361	Hematopoietic signal peptide-containing	2.53151
LOC284393	similar to ribosomal protein L10	3.11666
LOC284600	hypothetical protein LOC284600	3.73213
LOC284837	hypothetical protein LOC284837	2.46229
LOC284933	hypothetical protein LOC284933	3.31728
LOC285053	similar to ribosomal protein L18a	3.5801
LOC285176	Similar to ribosomal protein L10	3.34035
LOC285253	similar to SPBPJ4664.02	2.62079
LOC285540::PI4K2B	Hypothetical protein LOC285540::Phosphatidylinositol 4-kinase type 2 beta	13.737
LOC338667	hypothetical protein LOC338667	2.71321
LOC338902	similar to Immunoglobulin-binding protein 1 (CD79a-binding protein 1) (B cell signal transduction molecule alpha 4) (Alpha 4 protein)	2.49666
LOC339022	hypothetical gene supported by AK056084; AK095678; NM_152518	2.04202
LOC339123	hypothetical LOC339123	2.46229
LOC339229	hypothetical protein LOC339229	2.41162
LOC339237	similar to Envoplakin (210 kDa paraneoplastic pemphigus antigen) (p210) (210 kDa cornified envelope precursor)	2.31338
LOC339287	Hypothetical protein LOC339287	2.8481
LOC339352	similar to ATP binding domain 3	5.9794
LOC339457	hypothetical protein LOC339457	3.34035
LOC339692::LOC440895	Similar to LIM and senescent cell antigen-like domains 3::hypothetical protein LOC339692	2.41162
LOC339833	hypothetical protein LOC339833	51.9842
LOC340061	Hypothetical protein LOC340061	2.63902
LOC340096	similar to HIStone family member (his-72)	2.54912
LOC340501	similar to Transcription elongation factor A protein 1 (Transcription elongation factor S-II protein 1) (Transcription elongation factor TFIIS.o)	2.05623
LOC340511	hypothetical LOC340511	4.31691
LOC340544	Hypothetical protein LOC340544	3.43426
LOC340947	similar to eukaryotic translation initiation factor 3, subunit 6 interacting protein	7.88986
LOC341112	similar to Tryptophanyl-tRNA synthetase (Tryptophan--tRNA ligase) (TrpRS) (IFP53) (hWRS)	2.51403
LOC341306	similar to ribosomal protein L10	3.55537
LOC341784	similar to eukaryotic translation initiation factor 4A, isoform 1	4.37717
LOC342346	hypothetical LOC342346	10.6295
LOC344165	similar to anaphase promoting complex subunit 1	3.63008
LOC344227::LOC653269	Similar to protein expressed in prostate, ovary, testis, and placenta 15::similar to POTE2A	3.94493
LOC344371	similar to ADP/ATP translocase 2 (Adenine nucleotide translocator 2) (ANT 2) (ADP,ATP carrier protein 2) (Solute carrier family 25 member 5) (ADP,ATP carrier protein, fibroblast isoform)	5.42642
LOC344471	similar to 60S ribosomal protein L12	2.75108
LOC345375	similar to RE32881p	3.11666
LOC345537	similar to TNF receptor-associated factor 4 isoform 1	2.75108
LOC345645	similar to peptidase (prosome, macropain) 26S subunit, ATPase 1	4.05584
LOC347292	similar to ribosomal protein L36	2.01391
LOC347454	hypothetical LOC347454	2.65737
LOC347544	similar to ribosomal protein L18a	3.83706
LOC348180	Hypothetical protein LOC348180, isoform 1	2.12874
LOC348262	Hypothetical protein LOC348262	2.34567
LOC349338::MGC52000	CXYorf1-related protein	2.77022
LOC374395	Similar to RIKEN cDNA 1810059G22	2.31338
LOC374569	Similar to Lysophospholipase	2.02792
LOC375449::MAST4	Microtubule associated serine/threonine kinase family member 4::Similar to microtubule associated testis specific serine/threonine protein kinase::Transcribed locus	7.11074
LOC387825	similar to ribosomal protein L13a	2.32947
LOC387841	similar to ribosomal protein L13a	2.39496
LOC387845	similar to eukaryotic translation elongation factor 1 alpha 1	5.27803
LOC387867	similar to 40S ribosomal protein SA (p40) (34/67 kDa laminin receptor) (Colon carcinoma laminin-binding protein) (NEM/1CHD4) (Multidrug resistance-associated protein MGr1-Ag)	2.34567
LOC387922	similar to tubulin, beta 5	2.20381
LOC388073	hypothetical gene supported by AK056084; NM_152518	2.26577
LOC388079	hypothetical LOC388079	2.28153
LOC388104	hypothetical LOC388104	2.01391
LOC388242	LOC112869 pseudogene	2.12874
LOC388248	similar to Rho GTPase activating protein 21	2.34567
LOC388271::RAB43	RAB43, member RAS oncogene family::similar to RAB41	5.20537
LOC388275	similar to Heterogeneous nuclear ribonucleoprotein A1 (Helix-destabilizing protein) (Single-strand binding protein) (hnRNP core protein A1) (HDP-1) (Topoisomerase-inhibitor suppressed)	5.54044
LOC388419	Similar to Galectin-3 binding protein precursor (Lectin galactoside-binding soluble 3 binding protein) (Mac-2 binding protein) (Mac-2 BP) (MAC2BP) (Tumor-associated antigen 90K)	2.36199
LOC388429	hypothetical LOC388429	5.1337
LOC388444	similar to CG13076-PA, isoform A	2.82843
LOC388454	hypothetical LOC388454	3.13834
LOC388458	Hypothetical gene supported by BC040718	11.7127
LOC388499	hypothetical LOC388499	2.12874
LOC388515	hypothetical LOC388515	2
LOC388565	similar to zinc finger protein 111	2.2974
LOC388610	Hypothetical LOC388610	4.16986
LOC388654	similar to laminin receptor 1 (ribosomal protein SA)	2.37841
LOC388689	similar to phosphodiesterase 4D interacting protein isoform 1	2.17347
LOC388763	similar to Ankrd3-prov protein	2.20381
LOC388819	similar to GNGT1 protein	2.94854
LOC388847	similar to breakpoint cluster region isoform 1	4.99332
LOC388886	Similar to hypothetical protein LOC192734	2.65737
LOC388906	Hypothetical gene supported by BC039496	3.05252
LOC388934	hypothetical LOC388934	3.31728
LOC388954	similar to 40S ribosomal protein SA (p40) (34/67 kDa laminin receptor) (Colon carcinoma laminin-binding protein) (NEM/1CHD4) (Multidrug resistance-associated protein MGr1-Ag)	2.42839
LOC388955	PX19 protein pseudogene	2.42839
LOC388975	similar to WW domain binding protein 1	2.46229
LOC389031	myosin	3.68075
LOC389039	similar to CDNA sequence BC043098	2.04202
LOC389049	similar to Probable mitochondrial import receptor subunit TOM40 homolog (Translocase of outer membrane 40 kDa subunit homolog) (Haymaker protein) (p38.5)	2.41162
LOC389053	similar to heterogeneous nuclear ribonucleoprotein K	3.11666
LOC389149	hypothetical LOC389149	58.0812
LOC389322	similar to heterogeneous nuclear ribonucleoprotein K	2.49666
LOC389331	hypothetical LOC389331	2.21914
LOC389342	similar to ribosomal protein L10	3.09513
LOC389385	similar to Cytosol aminopeptidase (Leucine aminopeptidase) (LAP) (Leucyl aminopeptidase) (Proline aminopeptidase) (Prolyl aminopeptidase)	3.5801
LOC389413	hypothetical LOC389413	5.65685
LOC389415	hypothetical LOC389415	2.73208
LOC389473	similar to Neuronal protein 3.1 (p311 protein)	2.56685
LOC389633	hypothetical LOC389633	2.11404
LOC389655	similar to 60S ribosomal protein L29 (Cell surface heparin binding protein HIP)	2.90795
LOC389727	similar to FK506-binding protein 4 (Peptidyl-prolyl cis-trans isomerase) (PPIase) (Rotamase) (p59 protein) (HSP binding immunophilin) (HBI) (FKBP52 protein) (52 kDa FK506 binding protein) (FKBP59)	2.92817
LOC389848	similar to 40S ribosomal protein SA (p40) (34/67 kDa laminin receptor) (Colon carcinoma laminin-binding protein) (NEM/1CHD4) (Multidrug resistance-associated protein MGr1-Ag)	2.49666
LOC389899	similar to HS1 binding protein	2.20381
LOC390146	hypothetical LOC390146	3.65533
LOC390218	similar to Interferon-induced transmembrane protein 3 (Interferon-inducible protein 1-8U)	2.82843
LOC390250	similar to DNA directed RNA polymerase II polypeptide E	2.9897
LOC390259	hypothetical protein	2.32947
LOC390294	similar to heterogeneous nuclear ribonucleoprotein AB isoform b	3.4822
LOC390298	similar to Mitochondrial import inner membrane translocase subunit Tim17 B (JM3)	2.94854
LOC390354	similar to ribosomal protein L18a; 60S ribosomal protein L18a	4.08405
LOC390363	similar to chloride intracellular channel 1	5.16941
LOC390364	similar to ribosomal protein L10	2.12874
LOC390407	similar to eukaryotic translation initiation factor 4A, isoform 1	2.23457
LOC390424	similar to ATP synthase lipid-binding protein, mitochondrial precursor (ATP synthase proteolipid P1) (ATPase protein 9) (ATPase subunit C)	2.31338
LOC390577	similar to RIKEN cDNA 1110054N06	3.22657
LOC390615	similar to Heterogeneous nuclear ribonucleoproteins C1/C2 (hnRNP C1 / hnRNP C2)	2.32947
LOC390625	similar to golgi autoantigen golgin subfamily a2-like	2.05623
LOC390729	similar to ribosomal protein L10	2.18859
LOC390812	similar to Cleavage and polyadenylation specificity factor, 30 kDa subunit (CPSF 30 kDa subunit) (NS1 effector domain-binding protein 1) (Neb-1) (No arches homolog)	2.04202
LOC390823	hypothetical LOC390823	3.09513
LOC390856	similar to 60S ribosomal protein L29 (P23)	2.46229
LOC390861	similar to cytoplasmic beta-actin	6.40856
LOC390874	similar to one cut domain, family member 3	3.4822
LOC390937	similar to ETS domain transcription factor ERF	2.92817
LOC390988	hypothetical LOC390988	2.09943
LOC390998	similar to 60S ribosomal protein L10 (QM protein) (Tumor suppressor QM) (Laminin receptor homolog)	2.42839
LOC391014	similar to protein phosphatase 1, regulatory (inhibitor) subunit 11 isoform 1; hemochromatosis candidate gene V; t-complex-associated-testis-expressed 5; inhibitor-3	2.9897
LOC391039	similar to Cofilin-1 (Cofilin, non-muscle isoform) (18 kDa phosphoprotein) (p18)	3.43426
LOC391073	similar to Glyceraldehyde-3-phosphate dehydrogenase, liver (GAPDH)	4.53154
LOC391075	similar to Glyceraldehyde-3-phosphate dehydrogenase, liver (GAPDH)	7.4127
LOC391142	hypothetical gene supported by AJ249778; NM_001531	2.47942
LOC391151	ribosomal protein L10 pseudogene	2.11404
LOC391174	similar to CG30152-PA	2.90795
LOC391387	similar to laminin receptor 1 (ribosomal protein SA)	2.88786
LOC391509	hypothetical LOC391509	3.20428
LOC391555	similar to hydrocephalus inducing	2.51403
LOC391562	similar to villin 2	4.53154
LOC391598	similar to laminin receptor 1 (ribosomal protein SA)	2.62079
LOC391670	similar to Heterogeneous nuclear ribonucleoprotein A1 (Helix-destabilizing protein) (Single-strand binding protein) (hnRNP core protein A1) (HDP)	2.14355
LOC391705	similar to RIKEN cDNA 9930021J17	3.65533
LOC391738	similar to 60S ribosomal protein L29 (Cell surface heparin binding protein HIP)	3.63008
LOC391764	similar to TAF11 RNA polymerase II, TATA box binding protein (TBP)-associated factor	2
LOC391800	similar to U1 snRNP-specific protein C	2.46229
LOC391844	similar to tropomyosin 2 (beta) isoform 2	2.75108
LOC391849	similar to neuralized-like	3.50642
LOC392164	similar to cAMP-dependent protein kinase type I-beta regulatory chain	2.11404
LOC392265	similar to Cell division protein kinase 5 (Tau protein kinase II catalytic subunit) (TPKII catalytic subunit) (Serine/threonine-protein kinase PSSALRE)	2.44528
LOC392281	hypothetical LOC392281	2.09943
LOC392374	similar to Glyceraldehyde-3-phosphate dehydrogenase, liver (GAPDH)	5.38893
LOC392539	similar to tight junction protein 4 (peripheral)	2.32947
LOC392872	similar to 60S ribosomal protein L12	3.07375
LOC400050	hypothetical LOC400050	2.44528
LOC400263	hypothetical gene supported by BC033241	2.04202
LOC400307	hypothetical LOC400307	3.81055
LOC400400	hypothetical gene supported by AK022116	2.42839
LOC400472	similar to hypothetical protein FLJ90297	2.17347
LOC400586	similar to stearoyl-CoA desaturase; acyl-CoA desaturase; fatty acid desaturase; delta-9-desaturase	3.09513
LOC400614	hypothetical LOC400614	2.23457
LOC400813	hypothetical LOC400813	2
LOC400843	hypothetical LOC400843	3.91768
LOC400969	similar to CDNA sequence BC012256	3.68075
LOC401053	hypothetical gene supported by BC041425	2.49666
LOC401308	similar to Chain , Heat-Shock Cognate 70kd Protein (44kd Atpase N-Terminal Fragment) (E.C.3.6.1.3) Mutant With Asp 206 Replaced By Ser (D206s)	3.29436
LOC401499	hypothetical LOC401499	3.65533
LOC401506	hypothetical LOC401506	2.01391
LOC401537	similar to laminin receptor 1 (ribosomal protein SA)	2.02792
LOC401605	similar to heat shock 70kD protein binding protein; progesterone receptor-associated p48 protein; putative tumor suppressor ST13; Hsp70-interacting protein; suppression of tumorigenicity 13 (colon car	2.07053
LOC401607	hypothetical gene supported by AJ421269; AL359612; NM_018715	2.32947
LOC401646	similar to Guanine nucleotide-binding protein G(i), alpha-2 subunit (Adenylate cyclase-inhibiting G alpha protein)	3.38698
LOC401701	hypothetical LOC401701	2.2974
LOC401703	similar to Splicing factor U2AF 35 kDa subunit (U2 auxiliary factor 35 kDa subunit) (U2 snRNP auxiliary factor small subunit)	2.67586
LOC401740	similar to Hypothetical protein CBG01089	3.89062
LOC401896	similar to 60S ribosomal protein L10 (QM protein homolog)	3.70635
LOC401911	similar to 60S ribosomal protein L29 (Cell surface heparin binding protein HIP)	4.08405
LOC401967	hypothetical LOC401967	2.23457
LOC402059	similar to circumsporozoite protein precursor - Plasmodium brasilianum	2.54912
LOC402112	similar to Heterogeneous nuclear ribonucleoprotein A1 (Helix-destabilizing protein) (Single-strand binding protein) (hnRNP core protein A1) (HDP-1) (Topoisomerase-inhibitor suppressed)	2.37841
LOC402117	hypothetical LOC402117	3.03143
LOC402148	similar to mesenchymal stem cell protein DSC92; neurite outgrowth associated protein	4.11246
LOC402152	hypothetical LOC402152	2.62079
LOC402160	hypothetical LOC402160	3.83706
LOC402188	similar to alanyl trna synthetase	2.04202
LOC402397	similar to farnesyl diphosphate synthase	5.93809
LOC402414	similar to bA203I16.1 (KIAA0970 protein)	2.69447
LOC402530	similar to RIKEN cDNA 2610034N24	2.69447
LOC402697::XM_377976	similar to Nucleoside diphosphate kinase, mitochondrial precursor (NDP kinase, mitochondrial) (NDK) (nm23-H4) (Nucleoside diphosphate kinase D) (NDPKD)	2.44528
LOC439952	similar to amyloid beta (A4) precursor protein-binding, family B, member 1 interacting protein; proline-rich protein 73; Rap1-interacting adaptor molecule	2.04202
LOC439960	LOC439960	2.58471
LOC440056	LOC440056	2.25012
LOC440126	similar to protein 40kD	2.78949
LOC440179	similar to ribosomal protein L13a; 60S ribosomal protein L13a; 23 kD highly basic protein	2.02792
LOC440229	similar to CDNA sequence BC005632	2.63902
LOC440245	similar to CG33096-PA, isoform A	3.13834
LOC440277	hypothetical LOC440277	2.49666
LOC440281	hypothetical gene supported by X69397	2.86791
LOC440359	Similar to muscle Y-box protein YB2	3.605
LOC440376	LOC440376	2.46229
LOC440385	similar to 40S ribosomal protein SA (p40) (34/67 kDa laminin receptor) (Colon carcinoma laminin-binding protein) (NEM/1CHD4) (Multidrug resistance-associated protein MGr1-Ag)	3.75809
LOC440395	LOC440395	3.81055
LOC440420	LOC440420	3.34035
LOC440478	LOC440478	2.88786
LOC440483	similar to leukotriene B4 omega-hydroxylase	2.02792
LOC440492	LOC440492	2.21914
LOC440559	LOC440559	2.23457
LOC440576	similar to ADP-Ribosylation Factor related (arf-6)	2.69447
LOC440589	similar to ribosomal protein S2	2.07053
LOC440719	similar to PROHIBITIN (B-CELL RECEPTOR ASSOCIATED PROTEIN 32) (BAP 32)	2.09943
LOC440720::XM_496481	similar to cytoskeletal beta actin	4.19887
LOC440734	similar to Translocase of outer mitochondrial membrane 20 homolog	3.22657
LOC440788	similar to hypothetical protein DKFZp586O0120.1 - human (fragment)	4.28709
LOC440790	LOC440790	2.01391
LOC440794	hypothetical gene supported by AK094309	2.77022
LOC440829	Similar to transmembrane protein 46	4.28709
LOC440900	Hypothetical LOC440900	2.11404
LOC440923	LOC440923	3.94493
LOC440932	similar to CAVP-target protein (CAVPT)	2.07053
LOC440940	hypothetical gene supported by BC017229	3.22657
LOC440958	LOC440958	2.20381
LOC440991	similar to 40S ribosomal protein S3	2.41162
LOC441032	similar to eukaryotic translation elongation factor 1 alpha 1	2.25012
LOC441033	LOC441033	2.63902
LOC441059	hypothetical gene supported by BC069188	2.36199
LOC441122	LOC441122	2.02792
LOC441133	similar to Keratin, type I cytoskeletal 18 (Cytokeratin-18) (CK-18) (Keratin-18) (K18)	4.28709
LOC441154	similar to 60S ribosomal protein L7a	5.38893
LOC441166	similar to Calponin-2 (Calponin H2, smooth muscle) (Neutral calponin)	5.02805
LOC441243	similar to RIKEN cDNA 2610034N24	2.15846
LOC441261	similar to Farnesyl pyrophosphate synthetase (FPP synthetase) (FPS) (Farnesyl diphosphate synthetase)	3.70635
LOC441316	hypothetical LOC441316	2.60268
LOC441370	LOC441370	3.41054
LOC441410	similar to FK506-binding protein 4 (Peptidyl-prolyl cis-trans isomerase) (PPIase) (Rotamase) (p59 protein) (HSP binding immunophilin) (HBI) (FKBP52 protein) (52 kDa FK506 binding protein) (FKBP59)	2.08493
LOC441447	similar to 40S ribosomal protein SA (p40) (34/67 kDa laminin receptor) (Colon carcinoma laminin-binding protein) (NEM/1CHD4) (Multidrug resistance-associated protein MGr1-Ag)	2.54912
LOC441481	similar to Glutathione peroxidase 1 (GSHPx-1) (GPx-1) (Cellular glutathione peroxidase)	3.31728
LOC441506	similar to laminin receptor 1 (ribosomal protein SA)	2.86791
LOC441510	similar to PROHIBITIN (B-CELL RECEPTOR ASSOCIATED PROTEIN 32) (BAP 32)	2.18859
LOC441546	hypothetical LOC441546	2.60268
LOC441560	similar to ribosomal protein L13a; 60S ribosomal protein L13a; 23 kD highly basic protein	3.53081
LOC441591	similar to mitochondrial carrier homolog 1; CGI-64 protein; presenilin-associated protein	8.45614
LOC441615	similar to sphingomyelinase, intestinal alkaline	2.28153
LOC441616	hypothetical LOC441616	3.38698
LOC441619	similar to RIKEN cDNA 0610012A05	2.31338
LOC441620	similar to RIKEN cDNA 0610012A05	2.17347
LOC441632	similar to ribosomal protein L13a	4.11246
LOC441641	similar to ribosomal protein L13A	2.21914
LOC441657	similar to SS18-like protein 1 (SYT homolog-1)	2.08493
LOC441668	similar to FKSG30	4.08405
LOC441687	similar to testis expressed gene 21	2.28153
LOC441709	similar to arginine-glutamic acid dipeptide (RE) repeats; atrophin 1-like; arginine glutamic acid dipeptide RE repeats	2.17347
LOC441722	similar to Splicing factor U2AF 35 kDa subunit (U2 auxiliary factor 35 kDa subunit) (U2 snRNP auxiliary factor small subunit)	2.17347
LOC441734	similar to hypothetical protein DKFZp434I1020	3.605
LOC441742	similar to Gamma-aminobutyric-acid receptor alpha-5 subunit precursor (GABA(A) receptor)	6.19026
LOC441749	similar to Group X secretory phospholipase A2 precursor (Phosphatidylcholine 2-acylhydrolase GX) (GX sPLA2) (sPLA2-X)	2.04202
LOC441756	similar to CG33096-PA, isoform A	2.88786
LOC441790	hypothetical LOC441790	2.80889
LOC441804	similar to NAD-dependent deacetylase sirtuin 7 (SIR2-like protein 7)	2.05623
LOC441805	similar to My016 protein	3.63008
LOC441809	similar to Phosphomannomutase 2 (PMM 2)	2.47942
LOC441836	similar to actin 3 - fruit fly (Drosophila melanogaster) (fragments)	4.22807
LOC441837	similar to Glyceraldehyde 3-phosphate dehydrogenase (GAPDH) (38 kDa BFA-dependent ADP-ribosylation substrate) (BARS-38)	6.63456
LOC441868	similar to cSH-PTP2	2.12874
LOC441883	similar to Ornithine decarboxylase antizyme (ODC-Az)	4.25748
LOC441885	similar to GYG protein	2.01391
LOC441886	similar to Aspartate aminotransferase, mitochondrial precursor (Transaminase A) (Glutamate oxaloacetate transaminase-2)	4.02782
LOC441899	hypothetical LOC441899	4.65893
LOC441905	similar to Chain , Profilin	3.01049
LOC441908	hypothetical LOC441908	2.31338
LOC441915	hypothetical LOC441915	2.92817
LOC441916	similar to Eukaryotic translation initiation factor 1 (eIF1) (Protein translation factor SUI1 homolog) (Sui1iso1)	2.62079
LOC441925	similar to Beclin-1 (Coiled-coil myosin-like BCL2-interacting protein)	2.69447
LOC441927	similar to zinc finger protein 532	2.54912
LOC441964	similar to sperm protein SSP411	2.44528
LOC441998	similar to 40S ribosomal protein S10	2.44528
LOC442022	similar to Phosphatidylethanolamine-binding protein (PEBP) (Prostatic binding protein) (HCNPpp) (Neuropolypeptide h3) (Raf kinase inhibitor protein) (RKIP)	3.53081
LOC442065	similar to zinc finger protein 207	2.31338
LOC442074	similar to dual specificity phosphatase 5; VH1-like phosphatase 3; serine/threonine specific protein phosphatase	3.18215
LOC442096	similar to Kruppel-like factor 7 (ubiquitous)	2.44528
LOC442174	hypothetical LOC442174	2.34567
LOC442208	similar to 40S ribosomal protein S2	2.11404
LOC442244	similar to 28 kDa heat- and acid-stable phosphoprotein (PDGF-associated protein) (PAP) (PDGFA-associated protein 1) (PAP1)	2.80889
LOC442248	similar to Laminin receptor 1	4.16986
LOC442255	similar to solute carrier family 25, member 5	3.81055
LOC442387	hypothetical LOC442387	2.8481
LOC442392	similar to zinc finger protein 317; KRAB-containing zinc finger protein 317	2.21914
LOC442406	similar to Keratin, type I cytoskeletal 18 (Cytokeratin-18) (CK-18) (Keratin-18) (K18)	2.77022
LOC442481	similar to testis specific protein, Y-linked 1; testis specific protein, Y-linked	2.49666
LOC442498	hypothetical gene supported by AK090593	2.67586
LOC442621	similar to heat shock 70kD protein binding protein	2.18859
LOC442665	similar to ENSANGP00000009498	2.05623
LOC442717	similar to PMS3	2.11404
LOC442748	LOC442748	2.05623
LOC55565	Hypothetical protein LOC55565	2.94854
LOC90113	Hypothetical protein BC009862	2.02792
LOC90120	Hypothetical gene supported by AK023162	2.14355
LOC90379	Hypothetical protein BC002926	2.23457
LOC91219	hypothetical protein similar to CGI-67 protein	2.58471
LOC92017	Similar to RIKEN cDNA 4933437K13	3.18215
LOC92659	hypothetical protein BC009233	8.81524
LOC92755	hypothetical gene LOC92755	2.15846
LOC93343	Hypothetical protein BC011840	3.11666
LOH11CR2A	Loss of heterozygosity, 11, chromosomal region 2, gene A	3.94493
LPPR2	Lipid phosphate phosphatase-related protein type 2	2.58471
LRFN3	Leucine rich repeat and fibronectin type III domain containing 3	2.86791
LRP10	Low density lipoprotein receptor-related protein 10	3.29436
LRP5L	Low density lipoprotein receptor-related protein 5-like	2.2974
LRPAP1	Low density lipoprotein receptor-related protein associated protein 1	3.38698
LRRC27	Leucine rich repeat containing 27	2.56685
LRRC41	Leucine rich repeat containing 41	2.69447
LRRC54	Leucine rich repeat containing 54	3.03143
LRRFIP1	Leucine rich repeat (in FLII) interacting protein 1	2.71321
LRSAM1	Leucine rich repeat and sterile alpha motif containing 1	2.36199
LSG1	Large subunit GTPase 1 homolog (S. cerevisiae)	2.71321
LSM10	LSM10, U7 small nuclear RNA associated	2.2974
LSM2	LSM2 homolog, U6 small nuclear RNA associated (S. cerevisiae)	2.32947
LSM4	**LSM4 homolog, U6 small nuclear RNA associated (S. cerevisiae)	2.32947
LSMD1	LSM domain containing 1	2.63902
LSR	**Lipolysis stimulated lipoprotein receptor	2.77022
LTBP1	Latent transforming growth factor beta binding protein 1	2.23457
LTBP4	Latent transforming growth factor beta binding protein 4	2.53151
LTBR	Lymphotoxin beta receptor (TNFR superfamily, member 3)	3.24901
LTK	Leukocyte tyrosine kinase	2.32947
LUZP1	Leucine zipper protein 1	2.58471
LUZP2	Leucine zipper protein 2	5.02805
[truncated: 1,577 more rows]

## Sheet: 24 hr up
Gene symbol	Gene name	Fold change
A2M	Alpha-2-macroglobulin	5.42642
AASDH	2-aminoadipic 6-semialdehyde dehydrogenase	3.63008
AASDHPPT	Aminoadipate-semialdehyde dehydrogenase-phosphopantetheinyl transferase	3.73213
ABCA1	ATP-binding cassette, sub-family A (ABC1), member 1	2.26577
ABCA10	**ATP-binding cassette, sub-family A (ABC1), member 10	2.92817
ABCA12	ATP-binding cassette, sub-family A (ABC1), member 12	2.34567
ABCA5	ATP-binding cassette, sub-family A (ABC1), member 5	2.96905
ABCA9	ATP-binding cassette, sub-family A (ABC1), member 9	2.2974
ABCB1	ATP-binding cassette, sub-family B (MDR/TAP), member 1	2.36199
ABCB10	ATP-binding cassette, sub-family B (MDR/TAP), member 10	2.60268
ABCB11	ATP-binding cassette, sub-family B (MDR/TAP), member 11	2.54912
ABCB6	ATP-binding cassette, sub-family B (MDR/TAP), member 6	2.11404
ABCB7	ATP-binding cassette, sub-family B (MDR/TAP), member 7	2.34567
ABCC11	ATP-binding cassette, sub-family C (CFTR/MRP), member 11	2.73208
ABCC13	ATP-binding cassette, sub-family C (CFTR/MRP), member 13	3.4822
ABCC2	ATP-binding cassette, sub-family C (CFTR/MRP), member 2	3.20428
ABCC3	ATP-binding cassette, sub-family C (CFTR/MRP), member 3	2.34567
ABCC4	ATP-binding cassette, sub-family C (CFTR/MRP), member 4	3.36359
ABCC5	ATP-binding cassette, sub-family C (CFTR/MRP), member 5	2.01391
ABCC6	ATP-binding cassette, sub-family C (CFTR/MRP), member 6	2
ABCC9	ATP-binding cassette, sub-family C (CFTR/MRP), member 9	4.37717
ABCD3	ATP-binding cassette, sub-family D (ALD), member 3	3.27161
ABCD4	ATP-binding cassette, sub-family D (ALD), member 4	2.23457
ABCE1	ATP-binding cassette, sub-family E (OABP), member 1	3.22657
ABCG2	ATP-binding cassette, sub-family G (WHITE), member 2	2.12874
ABHD1	Abhydrolase domain containing 1	7.6211
ABHD13	Abhydrolase domain containing 13	3.24901
ABHD3	Abhydrolase domain containing 3	3.05252
ABHD7	abhydrolase domain containing 7	4.11246
ABI1	Abl-interactor 1	3.36359
ABP1	amiloride binding protein 1 (amine oxidase (copper-containing))	2.77022
ABT1	Activator of basal transcription 1	2.2974
ACAA2	Acetyl-Coenzyme A acyltransferase 2 (mitochondrial 3-oxoacyl-Coenzyme A thiolase)::Myosin VB	3.03143
ACADM	Acyl-Coenzyme A dehydrogenase, C-4 to C-12 straight chain	4.11246
ACADSB	Acyl-Coenzyme A dehydrogenase, short/branched chain	7.06162
ACAT1	Acetyl-Coenzyme A acetyltransferase 1 (acetoacetyl Coenzyme A thiolase)	2.32947
ACBD3	Acyl-Coenzyme A binding domain containing 3	2.15846
ACF	Apobec-1 complementation factor	2.05623
ACN9	ACN9 homolog (S. cerevisiae)	2.90795
ACOT2	**Acyl-CoA thioesterase 2	2.32947
ACOXL	Acyl-Coenzyme A oxidase-like	2.77022
ACPL2	Acid phosphatase-like 2	2.77022
ACSBG1	Acyl-CoA synthetase bubblegum family member 1	2.20381
ACSBG2	Acyl-CoA synthetase bubblegum family member 2	2.25012
ACSL1	Acyl-CoA synthetase long-chain family member 1	2.65737
ACSL4	Acyl-CoA synthetase long-chain family member 4	4.05584
ACSL5	Acyl-CoA synthetase long-chain family member 5	2.32947
ACSL6::DKFZp547D104	Acyl-CoA synthetase long-chain family member 6::hypothetical protein DKFZp547D104	2.11404
ACSM3	Acyl-CoA synthetase medium-chain family member 3	7.67411
ACTR10	**Actin-related protein 10 homolog (S. cerevisiae)	2.90795
ACTR3	ARP3 actin-related protein 3 homolog (yeast)	2.28153
ACTR3B::LOC285972	ARP3 actin-related protein 3 homolog B (yeast)::hypothetical protein LOC285972	2.71321
ACTR6	**ARP6 actin-related protein 6 homolog (yeast)	4.65893
ACTRT2	Actin-related protein T2	2.94854
ACVR1	Activin A receptor, type I	2.09943
ACY1L2	Aminoacylase 1-like 2	2.20381
ACYP2	Acylphosphatase 2, muscle type	2.11404
ADAL	Adenosine deaminase-like	3.05252
ADAM12	ADAM metallopeptidase domain 12 (meltrin alpha)	4.14106
ADAM22	ADAM metallopeptidase domain 22	2.37841
ADAM28	ADAM metallopeptidase domain 28	2.34567
ADAM29	ADAM metallopeptidase domain 29	2.69447
ADAM6::IGHM	ADAM metallopeptidase domain 6::immunoglobulin heavy constant mu	2.14355
ADAM9	ADAM metallopeptidase domain 9 (meltrin gamma)	2.75108
ADAMTS14	ADAM metallopeptidase with thrombospondin type 1 motif, 14	2.78949
ADAMTS20	ADAM metallopeptidase with thrombospondin type 1 motif, 20	2.02792
ADARB1	Adenosine deaminase, RNA-specific, B1 (RED1 homolog rat)	2.18859
ADCY7	Adenylate cyclase 7	2.11404
ADCY8	Adenylate cyclase 8 (brain)	2
ADHFE1	Alcohol dehydrogenase, iron containing, 1	2.23457
ADI1	Acireductone dioxygenase 1	2.08493
ADK	Adenosine kinase	2.37841
ADPRHL1	ADP-ribosylhydrolase like 1	2.49666
ADRB2	Adrenergic, beta-2-, receptor, surface	2.11404
ADSS	Adenylosuccinate synthase	2.42839
AEBP2	**AE binding protein 2	2.20381
AF110329::GLS2	Glutaminase 2 (liver, mitochondrial)	4.40762
AF254117::KIAA1799	KIAA1799 protein	2.15846
AF269088::ANKRD30B	Ankyrin repeat domain 30B	7.94474
AFAP	Actin filament associated protein	2.17347
AFF3	AF4/FMR2 family, member 3	3.01049
AFFX-CreX-5_at_173_REVCOMP		2.58471
AFP	Alpha-fetoprotein	3.605
AFTPH	Aftiphilin	2.51403
AGA	Aspartylglucosaminidase	3.43426
AGER	Advanced glycosylation end product-specific receptor	4.37717
AGL	Amylo-1, 6-glucosidase, 4-alpha-glucanotransferase (glycogen debranching enzyme, glycogen storage disease type III)	4.37717
AGPAT5	1-acylglycerol-3-phosphate O-acyltransferase 5 (lysophosphatidic acid acyltransferase, epsilon)	2.47942
AGR2	Anterior gradient 2 homolog (Xenopus laevis)	4.85678
AGT	**Angiotensinogen (serpin peptidase inhibitor, clade A, member 8)	2.58471
AGTPBP1	ATP/GTP binding protein 1	10.4831
AHCTF1	AT hook containing transcription factor 1	3.45815
AHI1	Abelson helper integration site 1	5.02805
AHR	Aryl hydrocarbon receptor	4.11246
AHSG	Alpha-2-HS-glycoprotein	3.34035
AIF1	Allograft inflammatory factor 1	2.15846
AIG1	Androgen-induced 1	2.32947
AIM1	Absent in melanoma 1	2.60268
AIRE	Autoimmune regulator (autoimmune polyendocrinopathy candidiasis ectodermal dystrophy)	2.01391
AJAP1	Adherens junction associated protein 1	4.92458
AK026811		2.15846
AK056318::KRT14	keratin 14 (epidermolysis bullosa simplex, Dowling-Meara, Koebner)	9.57983
AK056566::MGC13098	Hypothetical protein MGC13098	2.05623
AK091117::LOC221362	Hypothetical protein LOC221362	2.28153
AK091662::C20orf80	chromosome 20 open reading frame 80	2.90795
AK095567::LOC388323	Hypothetical LOC388323	10.4107
AK3	Adenylate kinase 3	2.08493
AK5	Adenylate kinase 5	2.51403
AK7	adenylate kinase 7	4.65893
AKAP11	A kinase (PRKA) anchor protein 11	4.22807
AKAP7	A kinase (PRKA) anchor protein 7	2.77022
AKAP9	A kinase (PRKA) anchor protein (yotiao) 9	6.77396
AKR1B10	Aldo-keto reductase family 1, member B10 (aldose reductase)	3.09513
AL833444::LOC285527	hypothetical protein LOC285527	2.17347
ALAS2	Aminolevulinate, delta-, synthase 2 (sideroblastic/hypochromic anemia)	2.17347
ALB	Albumin	3.50642
ALCAM	**Activated leukocyte cell adhesion molecule	4.85678
ALDH18A1	Aldehyde dehydrogenase 18 family, member A1	2.14355
ALDH1A1	Aldehyde dehydrogenase 1 family, member A1	7.11074
ALDH5A1	Aldehyde dehydrogenase 5 family, member A1 (succinate-semialdehyde dehydrogenase)	2.2974
ALG14	Asparagine-linked glycosylation 14 homolog (yeast)	2.49666
ALG2	Asparagine-linked glycosylation 2 homolog (S. cerevisiae, alpha-1,3-mannosyltransferase)	3.605
ALG5	Asparagine-linked glycosylation 5 homolog (S. cerevisiae, dolichyl-phosphate beta-glucosyltransferase)	3.18215
ALG6	Asparagine-linked glycosylation 6 homolog (S. cerevisiae, alpha-1,3-glucosyltransferase)	3.07375
ALG9::LOC91893	Asparagine-linked glycosylation 9 homolog (S. cerevisiae, alpha- 1,2-mannosyltransferase)::Hypothetical protein BC006136	2.65737
ALKBH3	AlkB, alkylation repair homolog 3 (E. coli)	2.18859
ALMS1	Alstrom syndrome 1	3.97237
ALPP	Alkaline phosphatase, placental (Regan isozyme)	6.82108
ALS2CR13	Amyotrophic lateral sclerosis 2 (juvenile) chromosome region, candidate 13	2.44528
ALS2CR16	amyotrophic lateral sclerosis 2 (juvenile) chromosome region, candidate 16	3.11666
ALS2CR2	**Amyotrophic lateral sclerosis 2 (juvenile) chromosome region, candidate 2	2.17347
ALS2CR4	Amyotrophic lateral sclerosis 2 (juvenile) chromosome region, candidate 4	3.11666
AmbionSpike8_1800_a_21_1		3.13834
AmbionSpike8_1800_d_1_2		2.08493
AmbionSpike8_1800_d_2_1		2.47942
AMBP	Alpha-1-microglobulin/bikunin precursor	2.34567
AMD1	Adenosylmethionine decarboxylase 1	2.65737
AMDHD1	Amidohydrolase domain containing 1	4.99332
AMIGO3	adhesion molecule with Ig-like domain 3	2.47942
AMMECR1	Alport syndrome, mental retardation, midface hypoplasia and elliptocytosis chromosomal region, gene 1	4.28709
AMPH	Amphiphysin (Stiff-Man syndrome with breast cancer 128kDa autoantigen)	3.63008
AMY1A::AMY2A	**Amylase, alpha 1A; salivary::amylase, alpha 2A; pancreatic	4.46915
AMY2A	amylase, alpha 2A; pancreatic	6.1475
ANAPC10	Anaphase promoting complex subunit 10	2.88786
ANAPC11	APC11 anaphase promoting complex subunit 11 homolog (yeast)	2.20381
ANAPC13	**Anaphase promoting complex subunit 13	2.49666
ANAPC4	Anaphase promoting complex subunit 4	2.39496
ANG	angiogenin, ribonuclease, RNase A family, 5	2.20381
ANGEL1	Angel homolog 1 (Drosophila)	2.21914
ANGEL2	**Angel homolog 2 (Drosophila)	2.21914
ANGPT1	Angiopoietin 1	6.9163
ANGPTL2	Angiopoietin-like 2	2.14355
ANKDD1A	Ankyrin repeat and death domain containing 1A	2.05623
ANKIB1	Ankyrin repeat and IBR domain containing 1	2.73208
ANKMY2	Ankyrin repeat and MYND domain containing 2	2.31338
ANKRA2	Ankyrin repeat, family A (RFXANK-like), 2	3.24901
ANKRD10	Ankyrin repeat domain 10	4.56305
ANKRD12	Ankyrin repeat domain 12	7.3615
ANKRD15	Ankyrin repeat domain 15	2.65737
ANKRD17	Ankyrin repeat domain 17	2.51403
ANKRD20A1	Ankyrin repeat domain 20 family, member A1	2.01391
ANKRD20B::CR936649	ankyrin repeat domain 20B	2.51403
ANKRD21	ankyrin repeat domain 21	2.62079
ANKRD22	Ankyrin repeat domain 22	2.23457
ANKRD25	Ankyrin repeat domain 25	2.18859
ANKRD26	Ankyrin repeat domain 26	7.06162
ANKRD29	Ankyrin repeat domain 29	3.13834
ANKRD30B	Ankyrin repeat domain 30B	2.94854
ANKRD32	Ankyrin repeat domain 32	4.50023
ANKRD37	Ankyrin repeat domain 37	2.73208
ANKRD42	Ankyrin repeat domain 42	4.22807
ANKRD46	Ankyrin repeat domain 46	2.47942
ANKRD49	Ankyrin repeat domain 49	2.75108
ANKRD7	Ankyrin repeat domain 7	2.63902
ANKS1A	Ankyrin repeat and sterile alpha motif domain containing 1A	2.04202
ANKS4B	Ankyrin repeat and sterile alpha motif domain containing 4B	2.26577
ANLN	Anillin, actin binding protein (scraps homolog, Drosophila)	2.21914
ANP32B	Acidic (leucine-rich) nuclear phosphoprotein 32 family, member B	2.05623
ANP32E	Acidic (leucine-rich) nuclear phosphoprotein 32 family, member E	2.2974
ANTXR1	Anthrax toxin receptor 1	2.07053
ANXA1	Annexin A1	4.46915
ANXA10	Annexin A10	7.67411
ANXA3	Annexin A3	2.23457
ANXA4	Annexin A4	2.01391
AOAH	Acyloxyacyl hydrolase (neutrophil)	5.73582
AOX1	Aldehyde oxidase 1	2.67586
AP1S2	Adaptor-related protein complex 1, sigma 2 subunit	2.25012
AP3M1	Adaptor-related protein complex 3, mu 1 subunit	2.80889
AP3M2	Adaptor-related protein complex 3, mu 2 subunit	2.41162
AP3S1	Adaptor-related protein complex 3, sigma 1 subunit	2.47942
APBB1IP	Amyloid beta (A4) precursor protein-binding, family B, member 1 interacting protein	2.17347
APCDD1	Adenomatosis polyposis coli down-regulated 1	2.01391
APIP	APAF1 interacting protein	2.34567
APOA1	**Apolipoprotein A-I	3.605
APOA2	Apolipoprotein A-II	3.41054
APOB	Apolipoprotein B (including Ag(x) antigen)	3.45815
APOBEC3B	Apolipoprotein B mRNA editing enzyme, catalytic polypeptide-like 3B	2
APOC3	Apolipoprotein C-III	3.07375
APOD	Apolipoprotein D	3.94493
APOH	Apolipoprotein H (beta-2-glycoprotein I)	3.70635
APOLD1	Apolipoprotein L domain containing 1	2.42839
APOM	Apolipoprotein M	2.73208
APPBP1	Amyloid beta precursor protein binding protein 1	4.22807
APPBP2	Amyloid beta precursor protein (cytoplasmic tail) binding protein 2	3.83706
APPL	Adaptor protein containing pH domain, PTB domain and leucine zipper motif 1	2.62079
APRIN	**Androgen-induced proliferation inhibitor	2.78949
APXL2	Apical protein 2	3.89062
AQP11	Aquaporin 11	5.20537
AR	Androgen receptor (dihydrotestosterone receptor; testicular feminization; spinal and bulbar muscular atrophy; Kennedy disease)	3.78423
ARC	Activity-regulated cytoskeleton-associated protein	2.25012
AREG	Amphiregulin (schwannoma-derived growth factor)	3.11666
ARF2	ADP-ribosylation factor 2	2.71321
ARF4	ADP-ribosylation factor 4	2.25012
ARFGAP3	ADP-ribosylation factor GTPase activating protein 3	2.41162
ARFIP1	ADP-ribosylation factor interacting protein 1 (arfaptin 1)	2.86791
ARHGAP11A	Rho GTPase activating protein 11A	3.05252
ARHGAP12	Rho GTPase activating protein 12	4.53154
ARHGAP21	Rho GTPase activating protein 21	7.46426
ARHGAP6	Rho GTPase activating protein 6	11.0809
ARHGEF6	Rac/Cdc42 guanine nucleotide exchange factor (GEF) 6	3.83706
ARID1A	AT rich interactive domain 1A (SWI- like)	2.42839
ARID2	AT rich interactive domain 2 (ARID, RFX-like)	4.08405
ARID4A	AT rich interactive domain 4A (RBP1-like)	4.92458
ARID4B	AT rich interactive domain 4B (RBP1- like)	4
ARID5B	AT rich interactive domain 5B (MRF1-like)	4.14106
ARL1	ADP-ribosylation factor-like 1	2.05623
ARL13B	ADP-ribosylation factor-like 13B	2.9897
ARL3	ADP-ribosylation factor-like 3	2.41162
ARL4P	ADP-ribosylation factor-like 4 pseudogene	2.54912
ARL5A	ADP-ribosylation factor-like 5A	2.37841
ARL6	ADP-ribosylation factor-like 6	2.73208
ARL6IP	ADP-ribosylation factor-like 6 interacting protein	2.2974
ARL6IP6	ADP-ribosylation-like factor 6 interacting protein 6	2.23457
ARL8B	ADP-ribosylation factor-like 8B	2.86791
ARMC1	Armadillo repeat containing 1	3.01049
ARMC2	armadillo repeat containing 2	3.78423
ARMCX1	Armadillo repeat containing, X-linked 1	2.32947
ARMCX3	Armadillo repeat containing, X-linked 3	3.18215
ARMCX5::GPRASP1	G protein-coupled receptor associated sorting protein 1::armadillo repeat containing, X-linked 5	2.8481
ARMETL1	arginine-rich, mutated in early stage tumors-like 1	2.41162
ARNTL	Aryl hydrocarbon receptor nuclear translocator-like	2.21914
ARPC3	Actin related protein 2/3 complex, subunit 3, 21kDa	2.80889
ARPC5	Actin related protein 2/3 complex, subunit 5, 16kDa	2.58471
ARPC5L	Actin related protein 2/3 complex, subunit 5-like	2.11404
ARPP-19	Cyclic AMP phosphoprotein, 19 kD	2.96905
ARRDC3	Arrestin domain containing 3	2.41162
ARSB	Arylsulfatase B	2.82843
ARSG	Arylsulfatase G	2.67586
ARSK	Arylsulfatase family, member K	2.73208
ART3	ADP-ribosyltransferase 3	4.69134
ARV1	ARV1 homolog (S. cerevisiae)	4
AS3MT	Arsenic (+3 oxidation state) methyltransferase	2.25012
ASAH1	N-acylsphingosine amidohydrolase (acid ceramidase) 1	2.62079
ASAH2	N-acylsphingosine amidohydrolase (non-lysosomal ceramidase) 2	3.91768
ASB3	Ankyrin repeat and SOCS box-containing 3	2.62079
ASB8	Ankyrin repeat and SOCS box-containing 8	2.75108
ASB9	Ankyrin repeat and SOCS box-containing 9	2.71321
ASCIZ	ATM/ATR-Substrate Chk2-Interacting Zn2+-finger protein	2.75108
ASF1A	**ASF1 anti-silencing function 1 homolog A (S. cerevisiae)	5.65685
ASNS::KIAA0484	Asparagine synthetase::KIAA0484 protein	3.11666
ASNSD1	Asparagine synthetase domain containing 1	2.63902
ASPM	Asp (abnormal spindle)-like, microcephaly associated (Drosophila)	4.69134
ASTE1	Asteroid homolog 1 (Drosophila)	2.20381
ASTN2	Astrotactin 2	2.92817
ASXL1	Additional sex combs like 1 (Drosophila)	2.05623
ATAD4	ATPase family, AAA domain containing 4	2.94854
ATF2	Activating transcription factor 2	2.53151
ATG4C	ATG4 autophagy related 4 homolog C (S. cerevisiae)	3.70635
ATG5	ATG5 autophagy related 5 homolog (S. cerevisiae)	3.13834
ATOH7	Atonal homolog 7 (Drosophila)	2.44528
ATP11B	ATPase, Class VI, type 11B	2.80889
ATP11C	ATPase, Class VI, type 11C	5.02805
ATP13A4	ATPase type 13A4	2.73208
ATP13A5	ATPase type 13A5	2.60268
ATP1A2	ATPase, Na+/K+ transporting, alpha 2 (+) polypeptide	3.78423
ATP1A4	ATPase, Na+/K+ transporting, alpha 4 polypeptide	4.40762
ATP1B1	ATPase, Na+/K+ transporting, beta 1 polypeptide	2.96905
ATP1B2	ATPase, Na+/K+ transporting, beta 2 polypeptide	2.96905
ATP1B3	ATPase, Na+/K+ transporting, beta 3 polypeptide	2.05623
ATP2B1	ATPase, Ca++ transporting, plasma membrane 1	4.46915
ATP2B4::MGC5457	ATPase, Ca++ transporting, plasma membrane 4::hypothetical protein MGC5457	2.73208
ATP5C1	ATP synthase, H+ transporting, mitochondrial F1 complex, gamma polypeptide 1	2.09943
ATP5E	ATP synthase, H+ transporting, mitochondrial F1 complex, epsilon subunit	3.83706
ATP5F1	ATP synthase, H+ transporting, mitochondrial F0 complex, subunit B1	3.65533
ATP5G2	ATP synthase, H+ transporting, mitochondrial F0 complex, subunit C2 (subunit 9)	9.64646
ATP5H	ATP synthase, H+ transporting, mitochondrial F0 complex, subunit d	3.38698
ATP5I	ATP synthase, H+ transporting, mitochondrial F0 complex, subunit E	2.23457
ATP5J	ATP synthase, H+ transporting, mitochondrial F0 complex, subunit F6	3.41054
ATP5J2	ATP synthase, H+ transporting, mitochondrial F0 complex, subunit F2	2.07053
ATP5L	ATP synthase, H+ transporting, mitochondrial F0 complex, subunit G	2.86791
ATP5O	ATP synthase, H+ transporting, mitochondrial F1 complex, O subunit (oligomycin sensitivity conferring protein)	3.16017
ATP6V0E	ATPase, H+ transporting, lysosomal 9kDa, V0 subunit e	2.53151
ATP6V1C1	ATPase, H+ transporting, lysosomal 42kDa, V1 subunit C1	2.12874
ATP6V1C2	ATPase, H+ transporting, lysosomal 42kDa, V1 subunit C2	2.05623
ATP6V1D	ATPase, H+ transporting, lysosomal 34kDa, V1 subunit D	2.34567
ATP6V1E1	ATPase, H+ transporting, lysosomal 31kDa, V1 subunit E1	2.01391
ATP6V1E2	ATPase, H+ transporting, lysosomal 31kDa, V1 subunit E2	11.4716
ATP6V1G1	ATPase, H+ transporting, lysosomal 13kDa, V1 subunit G1	2.58471
ATP7A	ATPase, Cu++ transporting, alpha polypeptide (Menkes syndrome)	3.83706
ATP8A1	ATPase, aminophospholipid transporter (APLT), Class I, type 8A, member 1	6.45313
ATP9A	ATPase, Class II, type 9A	2.36199
ATPAF1	ATP synthase mitochondrial F1 complex assembly factor 1	2.15846
ATPBD1C	**ATP binding domain 1 family, member C	3.29436
ATPBD4	ATP binding domain 4	2.47942
ATPIF1	ATPase inhibitory factor 1	2.63902
ATR	Ataxia telangiectasia and Rad3 related	3.5801
ATRX	Alpha thalassemia/mental retardation syndrome X-linked (RAD54 homolog, S. cerevisiae)	14.3204
ATXN1	Ataxin 1	2.15846
ATXN10	Ataxin 10	2.32947
ATXN7L1::ATXN7L4	Ataxin 7-like 1::ataxin 7-like 4	2.18859
AUH	AU RNA binding protein/enoyl-Coenzyme A hydratase	2.42839
AXIN2	Axin 2 (conductin, axil)	2.53151
AYTL1	acyltransferase like 1	3.81055
AZI2	5-azacytidine induced 2	3.63008
B3GALNT1	Beta-1,3-N-acetylgalactosaminyltransferase 1 (globoside blood group)	2.05623
B3GALT6	UDP-Gal:betaGal beta 1,3-galactosyltransferase polypeptide 6	2.07053
B3GNT2	**UDP-GlcNAc:betaGal beta-1,3-N-acetylglucosaminyltransferase 2	2.44528
B3GNT5	UDP-GlcNAc:betaGal beta-1,3-N-acetylglucosaminyltransferase 5	4.22807
B4GALNT1	Beta-1,4-N-acetyl-galactosaminyl transferase 1	2.51403
B4GALNT3	Beta-1,4-N-acetyl-galactosaminyl transferase 3	2.2974
B4GALT4	UDP-Gal:betaGlcNAc beta 1,4- galactosyltransferase, polypeptide 4	2.17347
B4GALT5	UDP-Gal:betaGlcNAc beta 1,4- galactosyltransferase, polypeptide 5	2
B4GALT6	UDP-Gal:betaGlcNAc beta 1,4- galactosyltransferase, polypeptide 6	2.88786
BACE1	Beta-site APP-cleaving enzyme 1	3.01049
BACH1	BTB and CNC homology 1, basic leucine zipper transcription factor 1	2.32947
BACH2	BTB and CNC homology 1, basic leucine zipper transcription factor 2	5.20537
BAG2	BCL2-associated athanogene 2	3.86375
BAHCC1	BAH domain and coiled-coil containing 1	2
BAMBI	BMP and activin membrane-bound inhibitor homolog (Xenopus laevis)	3.91768
BANP	BTG3 associated nuclear protein	2.23457
BAPX1	Bagpipe homeobox homolog 1 (Drosophila)	8.22491
BAZ1A	Bromodomain adjacent to zinc finger domain, 1A	2.77022
BAZ2B	Bromodomain adjacent to zinc finger domain, 2B	4.82323
BBS1	Bardet-Biedl syndrome 1	2.18859
BBS10	Bardet-Biedl syndrome 10	3.73213
BBS2	Bardet-Biedl syndrome 2	2.14355
BBS5	Bardet-Biedl syndrome 5	2.36199
BBS7	Bardet-Biedl syndrome 7	3.09513
BC036821::DGCR7	DiGeorge syndrome critical region gene 7	2.37841
BC062733::OR7E31P	olfactory receptor, family 7, subfamily E, member 31 pseudogene	2.14355
BCAP29	B-cell receptor-associated protein 29	2.07053
BCAR3	Breast cancer anti-estrogen resistance 3	2.05623
BCAS2	Breast carcinoma amplified sequence 2	4.43828
BCAT1	Branched chain aminotransferase 1, cytosolic	3.91768
BCCIP	BRCA2 and CDKN1A interacting protein	2.9897
BCHE	Butyrylcholinesterase	9.78112
BCKDHB	Branched chain keto acid dehydrogenase E1, beta polypeptide (maple syrup urine disease)	2.9897
BCL11A	B-cell CLL/lymphoma 11A (zinc finger protein)	2.53151
BCL2	B-cell CLL/lymphoma 2	2.71321
BCL2A1	BCL2-related protein A1	2.12874
BCL2L13::ZD77D08	BCL2-like 13 (apoptosis facilitator)::hypothetical protein ZD77D08	2.01391
BCL6	B-cell CLL/lymphoma 6 (zinc finger protein 51)	2.60268
BCL6B	B-cell CLL/lymphoma 6, member B (zinc finger protein)	2.51403
BCLAF1	BCL2-associated transcription factor 1	2.73208
BCNP1	B-cell novel protein 1	2.60268
BCOR	BCL6 co-repressor	3.41054
BCR/TCR_IGHV3/OR15-7	BCR/TCR^IGHV3/OR15-7	2.62079
BCR/TCR_IGHV3/OR16-10	BCR/TCR^IGHV3/OR16-10	3.16017
BCR/TCR_IGHV3/OR16-9	BCR/TCR^IGHV3/OR16-9	2.05623
BCR/TCR_IGHV3-73	BCR/TCR^IGHV3-73	6.77396
BCR/TCR_IGKV3D-20	BCR/TCR^IGKV3D-20	2.36199
BCR/TCR_IGKV5-2	BCR/TCR^IGKV5-2	2.56685
BCR/TCR_IGLC6	BCR/TCR^IGLC6	3.36359
BCR/TCR_IGLC7	BCR/TCR^IGLC7	3.53081
BCR/TCR_IGLV(VI)-22-1	BCR/TCR^IGLV(VI)-22-1	3.38698
BCR/TCR_IGLV1-41	BCR/TCR^IGLV1-41	2.75108
BCR/TCR_IGLV1-50	BCR/TCR^IGLV1-50	3.11666
BCR/TCR_IGLV7-43	BCR/TCR^IGLV7-43	2.47942
BCR/TCR_TRAV20	BCR/TCR^TRAV20	9.31787
BCR/TCR_TRAV22	BCR/TCR^TRAV22	4
BCR/TCR_TRBV20/OR9-2	BCR/TCR^TRBV20/OR9-2	3.01049
BCR/TCR_TRGV1::XM_499415	BCR/TCR^TRGV1	2.86791
BCR/TCR_TRGV10	BCR/TCR^TRGV10	2.17347
BDH1	3-hydroxybutyrate dehydrogenase, type 1	2.02792
BDH2	3-hydroxybutyrate dehydrogenase, type 2	3.53081
BDH2P1	3-hydroxybutyrate dehydrogenase, type 2 pseudogene 1	2.11404
BDP1	B double prime 1, subunit of RNA polymerase III transcription initiation factor IIIB	12.9063
BECN1	Beclin 1 (coiled-coil, myosin-like BCL2 interacting protein)	2.53151
BEX1	Brain expressed, X-linked 1	4.31691
BEX2	Brain expressed X-linked 2	4.22807
BGN	Biglycan	2.62079
BHLHB3	Basic helix-loop-helix domain containing, class B, 3	3.97237
BIC	BIC transcript	4.95883
BIN2	Bridging integrator 2	2.65737
BIRC2	Baculoviral IAP repeat-containing 2::Transcribed locus, strongly similar to NP_001157.1 baculoviral IAP repeat-containing protein 2; NFR2-TRAF signalling complex protein; apoptosis inhibitor 1 [Homo sapiens]	2.90795
BIRC3	Baculoviral IAP repeat-containing 3	2.23457
BIRC5::EPR1	Baculoviral IAP repeat-containing 5 (survivin)::effector cell peptidase receptor 1	2.80889
BIVM	Basic, immunoglobulin-like variable motif containing	2.31338
BLNK	B-cell linker	3.50642
BMF	Bcl2 modifying factor	4.69134
BMI1	B lymphoma Mo-MLV insertion region (mouse)	3.18215
BMP3	Bone morphogenetic protein 3 (osteogenic)	3.03143
BMP5	Bone morphogenetic protein 5	4.59479
BMP6	Bone morphogenetic protein 6	2.20381
BMP8A::FLJ14351	Bone morphogenetic protein 8a::hypothetical protein FLJ14351	2.39496
BMPR1A	Bone morphogenetic protein receptor, type IA	2.28153
BMPR2	Bone morphogenetic protein receptor, type II (serine/threonine kinase)	4.99332
BMX	BMX non-receptor tyrosine kinase	6.72717
BNC2::MGC24103	Basonuclin 2::hypothetical protein MGC24103	4.31691
BNIP1	BCL2/adenovirus E1B 19kDa interacting protein 1	2.90795
BNIP2	BCL2/adenovirus E1B 19kDa interacting protein 2	2.49666
BNIP3	**BCL2/adenovirus E1B 19kDa interacting protein 3	2.54912
BNIP3L	BCL2/adenovirus E1B 19kDa interacting protein 3-like	3.07375
BOLA3	BolA-like 3 (E. coli)	3.16017
BPI	Bactericidal/permeability-increasing protein	10.6295
BPIL2	bactericidal/permeability-increasing protein-like 2	3.31728
BRCA1	Breast cancer 1, early onset	2.47942
BRD8	Bromodomain containing 8	2.17347
BRMS1L	Breast cancer metastasis-suppressor 1-like	3.78423
BRP44	Brain protein 44	3.09513
BRPF3	**Bromodomain and PHD finger containing, 3	2.23457
BRWD1	**Bromodomain and WD repeat domain containing 1	3.91768
BRWD2	Bromodomain and WD repeat domain containing 2	2.92817
BTAF1	BTAF1 RNA polymerase II, B-TFIID transcription factor-associated, 170kDa (Mot1 homolog, S. cerevisiae)	2.41162
BTBD1	**BTB (POZ) domain containing 1	2.23457
BTBD11	BTB (POZ) domain containing 11	2.42839
BTBD15	BTB (POZ) domain containing 15	2.28153
BTBD7	BTB (POZ) domain containing 7	2.54912
BTBD8	BTB (POZ) domain containing 8	2.21914
BTC	Betacellulin	2.42839
BTF3	Basic transcription factor 3	2.9897
BTF3L1	basic transcription factor 3, like 1	3.18215
BTF3L4	Basic transcription factor 3-like 4	2.39496
BTG1::LOC256021	B-cell translocation gene 1, anti-proliferative::hypothetical protein LOC256021	2.47942
BTG3	BTG family, member 3	3.63008
BTN3A1	Butyrophilin, subfamily 3, member A1	2.65737
BUB3	**BUB3 budding uninhibited by benzimidazoles 3 homolog (yeast)	2.25012
BXDC1	Brix domain containing 1	4.59479
BXDC1P	brix domain containing 1 pseudogene	5.73582
BXDC2	Brix domain containing 2	3.50642
C10orf104	Chromosome 10 open reading frame 104	3.18215
C10orf11	Chromosome 10 open reading frame 11	4.34694
C10orf118	Chromosome 10 open reading frame 118	2.26577
C10orf13	chromosome 10 open reading frame 13	4.72397
C10orf18	Chromosome 10 open reading frame 18	2.63902
C10orf32	Chromosome 10 open reading frame 32	6.9644
C10orf33	Chromosome 10 open reading frame 33	2.05623
C10orf37	Chromosome 10 open reading frame 37	2.42839
C10orf47	Chromosome 10 open reading frame 47	2.05623
C10orf54	Chromosome 10 open reading frame 54	17.3878
C10orf57	Chromosome 10 open reading frame 57	2.34567
C10orf61	Chromosome 10 open reading frame 61	2.17347
C10orf72	Chromosome 10 open reading frame 72	2.32947
C10orf73	Chromosome 10 open reading frame 73	2.82843
C10orf78	Chromosome 10 open reading frame 78	3.05252
C10orf82	Chromosome 10 open reading frame 82	6.23332
C10orf86	Chromosome 10 open reading frame 86	2.73208
C10orf89	Chromosome 10 open reading frame 89	3.81055
C10orf9	**Chromosome 10 open reading frame 9	2.26577
C10orf90	Chromosome 10 open reading frame 90	2.04202
C10orf97	Chromosome 10 open reading frame 97	2.20381
C11orf1	Chromosome 11 open reading frame 1	2.88786
C11orf10	Chromosome 11 open reading frame 10	3.05252
C11orf11	Chromosome 11 open reading frame 11	2.54912
C11orf17	Chromosome 11 open reading frame 17	2.08493
C11orf45	Chromosome 11 open reading frame 45	4.31691
C11orf58	**Chromosome 11 open reading frame 58	3.07375
C11orf61	Chromosome 11 open reading frame 61	2.65737
C11orf63	Chromosome 11 open reading frame 63	3.31728
C11orf66	Chromosome 11 open reading frame 66	3.89062
C11orf69	Chromosome 11 open reading frame 69	2.28153
C11orf71	Chromosome 11 open reading frame 71	3.18215
C11orf73	Chromosome 11 open reading frame 73	2.02792
C11orf74	Chromosome 11 open reading frame 74	4.46915
C12orf11	chromosome 12 open reading frame 11	2.78949
C12orf23	Chromosome 12 open reading frame 23	3.01049
C12orf24	Chromosome 12 open reading frame 24	2.54912
C12orf26	Chromosome 12 open reading frame 26	3.75809
C12orf29	Chromosome 12 open reading frame 29	6.10504
C12orf34	Chromosome 12 open reading frame 34	2.26577
C12orf35	Chromosome 12 open reading frame 35	3.83706
C12orf4	Chromosome 12 open reading frame 4	3.22657
C12orf41	Chromosome 12 open reading frame 41	2.53151
C12orf43	Chromosome 12 open reading frame 43	2.65737
C12orf46	Chromosome 12 open reading frame 46	6.9163
C12orf47	Chromosome 12 open reading frame 47	4.11246
C12orf48	Chromosome 12 open reading frame 48	3.53081
C12orf5	Chromosome 12 open reading frame 5	2.20381
C12orf53	Chromosome 12 open reading frame 53	3.78423
C12orf60	Chromosome 12 open reading frame 60	4.40762
C12orf61	chromosome 12 open reading frame 61	3.75809
C12orf62	Chromosome 12 open reading frame 62	2.09943
C13orf1	Chromosome 13 open reading frame 1	2.80889
C13orf21	Chromosome 13 open reading frame 21	2.21914
C13orf24	Chromosome 13 open reading frame 24	4.75683
C13orf7	**Chromosome 13 open reading frame 7	3.29436
C13orf8	**Chromosome 13 open reading frame 8	2.12874
C14orf10	Chromosome 14 open reading frame 10	5.16941
C14orf100	Chromosome 14 open reading frame 100	2.88786
C14orf101	Chromosome 14 open reading frame 101	2.15846
C14orf104	Chromosome 14 open reading frame 104	2.78949
C14orf106	Chromosome 14 open reading frame 106	2.65737
C14orf108	Chromosome 14 open reading frame 108	3.27161
C14orf11	Chromosome 14 open reading frame 11	2.75108
C14orf112	Chromosome 14 open reading frame 112	2.25012
C14orf119	Chromosome 14 open reading frame 119	2.04202
C14orf125	Chromosome 14 open reading frame 125	2.94854
C14orf126	chromosome 14 open reading frame 126	2.02792
C14orf129	Chromosome 14 open reading frame 129	2.34567
C14orf130	Chromosome 14 open reading frame 130	2.26577
C14orf132	Chromosome 14 open reading frame 132	2
C14orf135	**Chromosome 14 open reading frame 135	2.37841
C14orf138	**Chromosome 14 open reading frame 138	11.9588
C14orf139	Chromosome 14 open reading frame 139	2.31338
C14orf140	Chromosome 14 open reading frame 140	3.36359
C14orf142	Chromosome 14 open reading frame 142	2.94854
C14orf145	chromosome 14 open reading frame 145	2.46229
C14orf147	Chromosome 14 open reading frame 147	3.91768
C14orf156	**Chromosome 14 open reading frame 156	4.56305
C14orf179	Chromosome 14 open reading frame 179	2.23457
C14orf2	Chromosome 14 open reading frame 2	2.82843
C14orf24	Chromosome 14 open reading frame 24	2.77022
C14orf25	chromosome 14 open reading frame 25	17.3878
C14orf32	Chromosome 14 open reading frame 32	2.69447
C14orf43	Chromosome 14 open reading frame 43	2
C14orf44	chromosome 14 open reading frame 44	2.88786
C14orf45	Chromosome 14 open reading frame 45	2.60268
C14orf49	**Chromosome 14 open reading frame 49	2.71321
C14orf58	Chromosome 14 open reading frame 58	3.97237
C14orf8	Chromosome 14 open reading frame 8	3.63008
C14orf94	Chromosome 14 open reading frame 94	2.44528
C15orf15	Chromosome 15 open reading frame 15	3.5801
C15orf29	Chromosome 15 open reading frame 29::Transcribed locus	2.86791
C15orf40	Chromosome 15 open reading frame 40	2.65737
C15orf41	Chromosome 15 open reading frame 41	2.44528
C15orf48	Chromosome 15 open reading frame 48	4.43828
C15orf5	Chromosome 15 open reading frame 5	2.8481
C16orf45	Chromosome 16 open reading frame 45	2.20381
C16orf61	Chromosome 16 open reading frame 61	2.20381
C16orf63	Chromosome 16 open reading frame 63	2.67586
C16orf69	**Chromosome 16 open reading frame 69	3.81055
C16orf72	Chromosome 16 open reading frame 72	2.12874
C17orf25	Chromosome 17 open reading frame 25	2.46229
C17orf27	Chromosome 17 open reading frame 27	3.01049
C17orf41	Chromosome 17 open reading frame 41	2.28153
C17orf42	Chromosome 17 open reading frame 42	2.69447
C17orf48	**Chromosome 17 open reading frame 48	2.31338
C17orf58	Chromosome 17 open reading frame 58	2.34567
C17orf75	Chromosome 17 open reading frame 75	2.20381
C18orf1	Chromosome 18 open reading frame 1	3.24901
C18orf18	Chromosome 18 open reading frame 18	2.39496
C18orf19	Chromosome 18 open reading frame 19	2.05623
C18orf21	Chromosome 18 open reading frame 21	3.03143
C18orf30	chromosome 18 open reading frame 30	2.63902
C18orf37	chromosome 18 open reading frame 37	2.18859
C18orf4	Chromosome 18 open reading frame 4	3.20428
C18orf54	Chromosome 18 open reading frame 54	2.23457
C18orf8	Chromosome 18 open reading frame 8	2.25012
C19orf2	Chromosome 19 open reading frame 2	2.53151
C1D	Nuclear DNA-binding protein	2.96905
C1GALT1	Core 1 synthase, glycoprotein-N-acetylgalactosamine 3-beta-galactosyltransferase, 1	2.69447
C1GALT1C1	C1GALT1-specific chaperone 1	3.41054
C1orf102	Chromosome 1 open reading frame 102	2.51403
C1orf103	Chromosome 1 open reading frame 103	2.78949
C1orf104	chromosome 1 open reading frame 104	2.01391
C1orf114	Chromosome 1 open reading frame 114	2.28153
C1orf115	Chromosome 1 open reading frame 115	2.01391
C1orf116	Chromosome 1 open reading frame 116	2.12874
C1orf119	Chromosome 1 open reading frame 119	2.77022
C1orf121	Chromosome 1 open reading frame 121	2.23457
C1orf122	chromosome 1 open reading frame 122	2.01391
C1orf131	Chromosome 1 open reading frame 131	3.03143
C1orf135	Chromosome 1 open reading frame 135	2.65737
C1orf149	Chromosome 1 open reading frame 149	2.69447
C1orf156	Chromosome 1 open reading frame 156	3.65533
C1orf167	chromosome 1 open reading frame 167	2
C1orf181	Chromosome 1 open reading frame 181	2.32947
C1orf183	Chromosome 1 open reading frame 183	2.08493
C1orf187	Chromosome 1 open reading frame 187	3.45815
C1orf188	chromosome 1 open reading frame 188	4.85678
C1orf19	Chromosome 1 open reading frame 19	2.78949
C1orf21	Chromosome 1 open reading frame 21	3.4822
C1orf24	Chromosome 1 open reading frame 24	2.32947
C1orf25	Chromosome 1 open reading frame 25	2.47942
C1orf26	Chromosome 1 open reading frame 26	3.86375
C1orf27	Chromosome 1 open reading frame 27	3.70635
C1orf31	Chromosome 1 open reading frame 31	2.26577
C1orf41	Chromosome 1 open reading frame 41	2.71321
C1orf43	Chromosome 1 open reading frame 43	2.02792
C1orf48	Chromosome 1 open reading frame 48	2.69447
C1orf53	Chromosome 1 open reading frame 53	2.94854
C1orf54	Chromosome 1 open reading frame 54	2.47942
C1orf63	Chromosome 1 open reading frame 63	2.25012
C1orf64	Chromosome 1 open reading frame 64	3.94493
C1orf67	Chromosome 1 open reading frame 67	6.27667
C1orf76	Chromosome 1 open reading frame 76	2.58471
C1orf80	Chromosome 1 open reading frame 80	2.9897
C1orf82	Chromosome 1 open reading frame 82	2.28153
C1orf9	Chromosome 1 open reading frame 9	2.44528
C1orf94	Chromosome 1 open reading frame 94	2.28153
C1orf96	**Chromosome 1 open reading frame 96	2.2974
C1QDC2	C1q domain containing 2	2.65737
C1QTNF3	C1q and tumor necrosis factor related protein 3	4.22807
C1R	Complement component 1, r subcomponent	3.16017
C20orf121	**Chromosome 20 open reading frame 121	2.21914
C20orf135	Chromosome 20 open reading frame 135	2.53151
C20orf142	Chromosome 20 open reading frame 142	3.18215
C20orf161	Chromosome 20 open reading frame 161	2.04202
C20orf175	Chromosome 20 open reading frame 175	7.46426
C20orf187	chromosome 20 open reading frame 187	2.82843
C20orf19	Chromosome 20 open reading frame 19	2.82843
C20orf20	Chromosome 20 open reading frame 20	2.21914
C20orf23	Chromosome 20 open reading frame 23	2.69447
C20orf30	Chromosome 20 open reading frame 30	3.07375
C20orf38::SPTLC2L	Chromosome 20 open reading frame 38::Serine palmitoyltransferase, long chain base subunit 2-like (aminotransferase 2)	2.2974
C20orf39	Chromosome 20 open reading frame 39	2.36199
C20orf42	Chromosome 20 open reading frame 42	2.9897
C20orf45	chromosome 20 open reading frame 45	4.62675
C20orf50	Chromosome 20 open reading frame 50	5.77572
C20orf6	Chromosome 20 open reading frame 6	3.97237
C20orf77	Chromosome 20 open reading frame 77	2.34567
C21orf100	chromosome 21 open reading frame 100	2.44528
C21orf122	Chromosome 21 open reading frame 122	2.56685
C21orf13	Chromosome 21 open reading frame 13	7.1602
C21orf21	Chromosome 21 open reading frame 21	2.01391
C21orf34	Chromosome 21 open reading frame 34	5.27803
C21orf45	Chromosome 21 open reading frame 45	2.12874
C21orf54	chromosome 21 open reading frame 54	2.65737
C21orf66	**Chromosome 21 open reading frame 66	2.78949
C21orf69	Chromosome 21 open reading frame 69	2.32947
C21orf7	Chromosome 21 open reading frame 7	3.18215
C21orf74	Chromosome 21 open reading frame 74	2.73208
C21orf81	Chromosome 21 open reading frame 81	3.16017
C21orf99	chromosome 21 open reading frame 99	3.73213
C22orf23	Chromosome 22 open reading frame 23	3.4822
C22orf32	Hypothetical gene supported by AL449243	2.01391
C22orf35::MIAT	Hypothetical protein LOC150271::Myocardial infarction associated transcript (non-protein coding)	7.51618
C2orf21	Chromosome 2 open reading frame 21	2.04202
C2orf25	Chromosome 2 open reading frame 25	2.80889
C2orf27	Chromosome 2 open reading frame 27	2.08493
C2orf3	Chromosome 2 open reading frame 3	3.4822
C2orf30	**Chromosome 2 open reading frame 30	2.53151
C2orf31::FZD5	Chromosome 2 open reading frame 31::Frizzled homolog 5 (Drosophila)	2.82843
C2orf33	Chromosome 2 open reading frame 33	2.78949
C2orf34	Chromosome 2 open reading frame 34	2.09943
C2orf37	Chromosome 2 open reading frame 37	2.26577
C2orf4	Chromosome 2 open reading frame 4	2.62079
C3orf1	Chromosome 3 open reading frame 1	2.28153
C3orf14	**Chromosome 3 open reading frame 14	2.32947
C3orf17	Chromosome 3 open reading frame 17	2.26577
C3orf19	**Chromosome 3 open reading frame 19	2.82843
C3orf23	Chromosome 3 open reading frame 23	4.08405
C3orf26	Chromosome 3 open reading frame 26	2.36199
C3orf28	Chromsome 3 open reading frame 28	2.73208
C3orf31	Chromosome 3 open reading frame 31	2.01391
C3orf35	Chromosome 3 open reading frame 35	3.01049
C3orf41::LOC339903	Chromosome 3 open reading frame 41::hypothetical protein LOC339903	2.86791
C3orf51	chromosome 3 open reading frame 51	2.86791
C3orf52	Chromosome 3 open reading frame 52	2.17347
C3orf57	chromosome 3 open reading frame 57	3.89062
C3orf58	Chromosome 3 open reading frame 58	2.51403
C3orf59	Chromosome 3 open reading frame 59	2.77022
C3orf62	Chromosome 3 open reading frame 62	12.2101
C3orf63	Chromosome 3 open reading frame 63	2.02792
C3orf64	**Chromosome 3 open reading frame 64	3.605
C3orf9	Chromosome 3 open reading frame 9	2.54912
C4orf13	Chromosome 4 open reading frame 13	5.02805
C4orf15	Chromosome 4 open reading frame 15	4.11246
C4orf16	Chromosome 4 open reading frame 16	4.37717
C4orf18	Chromosome 4 open reading frame 18	4.46915
C4orf20	Chromosome 4 open reading frame 20	3.01049
C4orf24	Chromosome 4 open reading frame 24	3.07375
C4orf27	Chromosome 4 open reading frame 27	2.77022
C4orf29	Hypothetical protein FLJ21106	3.36359
C4orf9	**Chromosome 4 open reading frame 9	2.32947
C5orf13	Chromosome 5 open reading frame 13	3.73213
C5orf14	Chromosome 5 open reading frame 14	3.97237
C5orf15	Chromosome 5 open reading frame 15	2.62079
C5orf21	Chromosome 5 open reading frame 21	3.34035
C5orf22	Chromosome 5 open reading frame 22	2.44528
C5orf24	Chromosome 5 open reading frame 24	3.07375
C5orf3	Chromosome 5 open reading frame 3	2.88786
C5orf4	Chromosome 5 open reading frame 4	10.0561
C6orf111	Chromosome 6 open reading frame 111	2.07053
C6orf113	Chromosome 6 open reading frame 113	3.01049
C6orf115	Chromosome 6 open reading frame 115	2.36199
C6orf12	Chromosome 6 open reading frame 12	2.20381
C6orf130	Chromosome 6 open reading frame 130	2.65737
C6orf149	Chromosome 6 open reading frame 149	2.49666
C6orf151	Chromosome 6 open reading frame 151	2.20381
C6orf159	chromosome 6 open reading frame 159	2.21914
C6orf176	Chromosome 6 open reading frame 176	3.29436
C6orf182	Chromosome 6 open reading frame 182	3.20428
C6orf190	chromosome 6 open reading frame 190	4.28709
C6orf192	Chromosome 6 open reading frame 192	2.75108
C6orf199	Chromosome 6 open reading frame 199	2.46229
C6orf203	Chromosome 6 open reading frame 203	3.86375
C6orf208	Chromosome 6 open reading frame 208	7.72749
C6orf211	Chromosome 6 open reading frame 211	4.16986
C6orf218	Chromosome 6 open reading frame 218	4.40762
C6orf48	**Chromosome 6 open reading frame 48	2.04202
C6orf49	Chromosome 6 open reading frame 49	3.24901
C6orf51	Chromosome 6 open reading frame 51	2.44528
C6orf55	Chromosome 6 open reading frame 55	3.43426
C6orf60	Chromosome 6 open reading frame 60	3.70635
C6orf62	Chromosome 6 open reading frame 62	2.41162
C6orf65	Chromosome 6 open reading frame 65	5.6962
C6orf66	Chromosome 6 open reading frame 66	3.16017
C6orf68	Chromosome 6 open reading frame 68	2.18859
C6orf70	Chromosome 6 open reading frame 70	2.88786
C6orf75	Chromosome 6 open reading frame 75	2.69447
C6orf79	Chromosome 6 open reading frame 79	2.07053
C6orf85	Chromosome 6 open reading frame 85	2
C7orf11	Chromosome 7 open reading frame 11	2.82843
C7orf23	Chromosome 7 open reading frame 23	2.15846
C7orf24	Chromosome 7 open reading frame 24	2.53151
C7orf36	Chromosome 7 open reading frame 36	2.73208
C8A	Complement component 8, alpha polypeptide	3.01049
C8orf1	Chromosome 8 open reading frame 1	3.78423
C8orf4	Chromosome 8 open reading frame 4	14.6213
C8orf40	**Chromosome 8 open reading frame 40	3.16017
C8orf42	Chromosome 8 open reading frame 42	2.56685
C8orf46	Chromosome 8 open reading frame 46	3.75809
C8orf48	Chromosome 8 open reading frame 48	2.32947
C8orf54	chromosome 8 open reading frame 54	2.67586
C8orf70	Chromosome 8 open reading frame 70	2.65737
C8ORFK29	Hypothetical LOC340393	2.2974
C9	complement component 9	2.90795
C9orf102	Chromosome 9 open reading frame 102	3.41054
C9orf122	chromosome 9 open reading frame 122	2.49666
C9orf125	Chromosome 9 open reading frame 125	2.05623
C9orf127	Chromosome 9 open reading frame 127	2.14355
C9orf130	Chromosome 9 open reading frame 130	22.3159
C9orf131	Hypothetical protein MGC41945	6.27667
C9orf150	Chromosome 9 open reading frame 150	2.77022
C9orf156	Chromosome 9 open reading frame 156	2.32947
C9orf19	Chromosome 9 open reading frame 19	3.16017
C9orf24	Chromosome 9 open reading frame 24	5.09824
C9orf26	**Chromosome 9 open reading frame 26 (NF-HEV)	5.20537
C9orf28	Chromosome 9 open reading frame 28	3.4822
C9orf4	chromosome 9 open reading frame 4	2.31338
C9orf40	Chromosome 9 open reading frame 40	3.03143
C9orf41	Chromosome 9 open reading frame 41	3.20428
C9orf42	chromosome 9 open reading frame 42	2.41162
C9orf46	Chromosome 9 open reading frame 46	2.96905
C9orf58	Chromosome 9 open reading frame 58	5.35171
C9orf6	Chromosome 9 open reading frame 6	2.73208
C9orf78	Chromosome 9 open reading frame 78	2.23457
C9orf82	Chromosome 9 open reading frame 82	3.13834
C9orf85	Chromosome 9 open reading frame 85	5.31474
C9orf9	Chromosome 9 open reading frame 9	2.02792
C9orf93	Chromosome 9 open reading frame 93	6.23332
C9orf95	Chromosome 9 open reading frame 95	2.96905
C9orf97	Chromosome 9 open reading frame 97	2.44528
CA13	Carbonic anhydrase XIII	2.17347
CA14	Carbonic anhydrase XIV	3.65533
CA3	Carbonic anhydrase III, muscle specific	5.54044
CA5B	Carbonic anhydrase VB, mitochondrial	3.97237
CA8	Carbonic anhydrase VIII	10.1261
CAB39	Calcium binding protein 39	2.77022
CACHD1	Cache domain containing 1	3.09513
CACNA1G	Calcium channel, voltage-dependent, alpha 1G subunit	2.46229
CACNA1S	Calcium channel, voltage-dependent, L type, alpha 1S subunit	2.21914
CACNA2D4	Calcium channel, voltage-dependent, alpha 2/delta subunit 4	4
CACYBP	Calcyclin binding protein	2.49666
CALCOCO1	Calcium binding and coiled-coil domain 1	2.05623
CALCOCO2	Calcium binding and coiled-coil domain 2	2.47942
CALD1	Caldesmon 1	3.11666
CALM1	Calmodulin 1 (phosphorylase kinase, delta)	2.78949
CALM2	Calmodulin 2 (phosphorylase kinase, delta)	2.90795
CALML4	Calmodulin-like 4	3.36359
CAMK2D	Calcium/calmodulin-dependent protein kinase (CaM kinase) II delta	2.90795
CAMSAP1L1	Calmodulin regulated spectrin-associated protein 1-like 1	3.16017
CAMTA1	Calmodulin binding transcription activator 1	4.16986
CAND1	Cullin-associated and neddylation-dissociated 1	3.22657
CAP1	CAP, adenylate cyclase-associated protein 1 (yeast)	2.41162
CAPN14	Calpain 14	9.71356
CAPN2	Calpain 2, (m/II) large subunit	2.11404
CAPNS2	Calpain, small subunit 2	4.25748
CAPZA1	Capping protein (actin filament) muscle Z-line, alpha 1	2.56685
CAPZA2	Capping protein (actin filament) muscle Z-line, alpha 2	3.45815
CARF	Collaborates/cooperates with ARF (alternate reading frame) protein	2.31338
CART1	Cartilage paired-class homeoprotein 1	2.8481
CASC5	Cancer susceptibility candidate 5	4.43828
CASD1	CAS1 domain containing 1	2.67586
CASP1	Caspase 1, apoptosis-related cysteine peptidase (interleukin 1, beta, convertase)	2
CASP8	Caspase 8, apoptosis-related cysteine peptidase	2.15846
CAT	Catalase	2.60268
CATSPER2	cation channel, sperm associated 2	2.82843
CAV1	Caveolin 1, caveolae protein, 22kDa	2.34567
CAV2	Caveolin 2	2.80889
CBFA2T2	Core-binding factor, runt domain, alpha subunit 2; translocated to, 2	2.04202
CBFB	Core-binding factor, beta subunit	2.31338
CBLB	Cas-Br-M (murine) ecotropic retroviral transforming sequence b	2.01391
CBWD1	COBW domain containing 1	2.86791
CBWD1::CBWD2	COBW domain containing 1::COBW domain containing 2	3.01049
CBWD1::CBWD5	COBW domain containing 1::COBW domain containing 5	2.73208
CBWD2	COBW domain containing 2	2.54912
CBWD5::RP11-561O23.4	**COBW-like placental protein::COBW domain containing 5	2.23457
CBX1	Chromobox homolog 1 (HP1 beta homolog Drosophila )	2.14355
CBX2	Chromobox homolog 2 (Pc class homolog, Drosophila)	2.67586
CBX3	Chromobox homolog 3 (HP1 gamma homolog, Drosophila)	2.78949
CBX7	Chromobox homolog 7	2.23457
CCAR1	Cell division cycle and apoptosis regulator 1	3.18215
CCDC100	Coiled-coil domain containing 100	2.9897
CCDC103	Coiled-coil domain containing 103	2.17347
CCDC112	Coiled-coil domain containing 112	5.46416
CCDC113	Coiled-coil domain containing 113	2.32947
CCDC115	Hypothetical protein MGC12981	2.28153
CCDC117	Hypothetical protein FLJ33814	3.05252
CCDC14	Coiled-coil domain containing 14	3.41054
CCDC16	Coiled-coil domain containing 16	2.09943
CCDC18	Coiled-coil domain containing 18	5.85634
CCDC23	Coiled-coil domain containing 23	2.92817
CCDC26	Coiled-coil domain containing 26	3.31728
CCDC28A	Coiled-coil domain containing 28A	3.18215
CCDC34	Coiled-coil domain containing 34	3.4822
CCDC39	Coiled-coil domain containing 39	4.02782
CCDC41	Coiled-coil domain containing 41	2.36199
CCDC45	Coiled-coil domain containing 45	2.12874
CCDC46	Coiled-coil domain containing 46	2.32947
CCDC47	Coiled-coil domain containing 47	2.14355
CCDC5	Coiled-coil domain containing 5 (spindle associated)	2.51403
CCDC53	Coiled-coil domain containing 53	3.86375
CCDC55	**Coiled-coil domain containing 55	2.44528
CCDC56	Coiled-coil domain containing 56	2
CCDC58	Coiled-coil domain containing 58	3.81055
CCDC59	Coiled-coil domain containing 59	3.13834
CCDC66	Coiled-coil domain containing 66	2.53151
CCDC72	Coiled-coil domain containing 72	3.24901
CCDC74A	Coiled-coil domain containing 74A	2.23457
CCDC74B	Coiled-coil domain containing 74B	2.90795
CCDC76	Coiled-coil domain containing 76	4.16986
CCDC82	Coiled-coil domain containing 82	4.46915
CCDC91	Coiled-coil domain containing 91	2.37841
CCDC98	Coiled-coil domain containing 98	2.60268
CCDC99	Coiled-coil domain containing 99	2.62079
CCL2	Chemokine (C-C motif) ligand 2	15.6707
CCL20	Chemokine (C-C motif) ligand 20	2.94854
CCL3L2	chemokine (C-C motif) ligand 3-like 2	2.39496
CCL3L2::RPS7P1	chemokine (C-C motif) ligand 3-like 2::ribosomal protein S7 pseudogene 1	3.07375
CCNA1	Cyclin A1	3.07375
CCNC	Cyclin C	3.18215
CCNE2	Cyclin E2	2.88786
CCNF	Cyclin F	2.02792
CCNG1	Cyclin G1	2.8481
CCNH	Cyclin H	3.38698
CCNT2	**Cyclin T2	2.77022
CCPG1	Cell cycle progression 1	5.6962
CCR1	Chemokine (C-C motif) receptor 1	4.82323
CCR2	Chemokine (C-C motif) receptor 2	3.27161
CCR9	Chemokine (C-C motif) receptor 9	2.32947
CCT6A	Chaperonin containing TCP1, subunit 6A (zeta 1)	2.54912
CCT6B	Chaperonin containing TCP1, subunit 6B (zeta 2)	2.62079
CCT8	Chaperonin containing TCP1, subunit 8 (theta)	3.13834
CD163L1	CD163 molecule-like 1	4.02782
CD164	CD164 molecule, sialomucin::Transcribed locus, strongly similar to NP_006007.2 CD164 antigen, sialomucin; Sialomucin CD164 [Homo sapiens]	3.29436
CD180	CD180 molecule	3.09513
CD1A	CD1a molecule	2.15846
CD1B	CD1b molecule	3.86375
CD1E	CD1e molecule	4.31691
CD200	CD200 molecule	3.36359
CD24	CD24 molecule	3.5801
CD28	CD28 molecule	2.82843
CD2AP	CD2-associated protein	2.90795
CD302	CD302 molecule	2.26577
CD3D	CD3d molecule, delta (CD3-TCR complex)	3.11666
CD3G	CD3g molecule, gamma (CD3-TCR complex)	3.11666
CD4	CD4 molecule	20.9663
CD46	CD46 molecule, complement regulatory protein	3.55537
CD47	CD47 molecule	2.2974
CD48	CD48 molecule	4.16986
CD53	CD53 molecule	3.86375
CD55	CD55 molecule, decay accelerating factor for complement (Cromer blood group)	2.73208
CD58	CD58 molecule	3.13834
CD6	CD6 molecule	2.28153
CD69	CD69 molecule	6.19026
CD86	CD86 molecule	2.92817
CDC14A	CDC14 cell division cycle 14 homolog A (S. cerevisiae)	10.1261
CDC2	Cell division cycle 2, G1 to S and G2 to M	2.36199
CDC23	CDC23 (cell division cycle 23, yeast, homolog)	2.47942
CDC2L6	Cell division cycle 2-like 6 (CDK8-like)	3.89062
CDC37L1	CDC37 cell division cycle 37 homolog (S. cerevisiae)-like 1	3.18215
CDC40	Cell division cycle 40 homolog (S. cerevisiae)	2.42839
CDC42BPA	CDC42 binding protein kinase alpha (DMPK-like)	2.46229
CDC5L	CDC5 cell division cycle 5-like (S. pombe)	2.2974
CDC7	CDC7 cell division cycle 7 (S. cerevisiae)	2.39496
CDCA1	Cell division cycle associated 1	2.60268
CDCA7	Cell division cycle associated 7	2.07053
CDH1	Cadherin 1, type 1, E-cadherin (epithelial)	2.51403
CDH11	Cadherin 11, type 2, OB-cadherin (osteoblast)	2.21914
CDH18	**Cadherin 18, type 2	2.54912
CDH2	Cadherin 2, type 1, N-cadherin (neuronal)	3.34035
CDH26	Cadherin-like 26	3.53081
CDH3	Cadherin 3, type 1, P-cadherin (placental)	2.08493
CDK10	Cyclin-dependent kinase (CDC2-like) 10	8.51496
CDK2AP1	CDK2-associated protein 1	2.34567
CDK5R1	Cyclin-dependent kinase 5, regulatory subunit 1 (p35)	4.59479
CDK6	Cyclin-dependent kinase 6	2.62079
CDK7	Cyclin-dependent kinase 7 (MO15 homolog, Xenopus laevis, cdk-activating kinase)	3.50642
CDKAL1	CDK5 regulatory subunit associated protein 1-like 1	2.42839
CDKN1B	Cyclin-dependent kinase inhibitor 1B (p27, Kip1)	2.56685
CDO1	Cysteine dioxygenase, type I	2.63902
CDON	Cdon homolog (mouse)	2.17347
CDRT4	CMT1A duplicated region transcript 4	2.20381
CEACAM1	Carcinoembryonic antigen-related cell adhesion molecule 1 (biliary glycoprotein)	2.2974
CEACAM21	Carcinoembryonic antigen-related cell adhesion molecule 21	4.40762
CEACAM6	Carcinoembryonic antigen-related cell adhesion molecule 6 (non-specific cross reacting antigen)	3.03143
CEBPA	CCAAT/enhancer binding protein (C/EBP), alpha::Transcribed locus, strongly similar to NP_004355.2 CCAAT/enhancer binding protein alpha [Homo sapiens]	2
CEBPZ	CCAAT/enhancer binding protein zeta	5.09824
CELSR3	Cadherin, EGF LAG seven-pass G-type receptor 3 (flamingo homolog, Drosophila)	2.25012
CENPC1	Centromere protein C 1	5.20537
CENPE	Centromere protein E, 312kDa	3.31728
CENPF	Centromere protein F, 350/400ka (mitosin)	2.71321
CENPJ	Centromere protein J	3.29436
CENPK	Centromere protein K	2.47942
CENPQ	Centromere protein Q	3.18215
CENTB2	Centaurin, beta 2	2.92817
CEP110	Centrosomal protein 110kDa	2.96905
CEP135	Centrosomal protein 135kDa	3.63008
CEP152	Centrosomal protein 152kDa	11.5514
CEP170	Centrosomal protein 170kDa	3.03143
CEP192	Centrosomal protein 192kDa	2.11404
CEP290	Centrosomal protein 290kDa	5.54044
CEP350	Centrosomal protein 350kDa	5.06303
CEP63	Centrosomal protein 63kDa	2.8481
CEP70	Centrosomal protein 70kDa	5.27803
CEP72	Centrosomal protein 72kDa	2.17347
CES1	**Carboxylesterase 1 (monocyte/macrophage serine esterase 1)	2.39496
CETN2	Centrin, EF-hand protein, 2	3.78423
CETN3	Centrin, EF-hand protein, 3 (CDC31 homolog, yeast)	3.55537
CETP	Cholesteryl ester transfer protein, plasma	9.64646
CFDP1	Craniofacial development protein 1	2.65737
CFH	Complement factor H	5.20537
CFH::CFHR1P	Complement factor H::complement factor H-related 1 pseudogene	3.01049
CFHR1	Complement factor H-related 1	9.44794
CFHR4	complement factor H-related 4	3.81055
CFI	Complement factor I	2.88786
CFL2	Cofilin 2 (muscle)	2.65737
CG012	hypothetical gene CG012	3.03143
CG018	Hypothetical gene CG018	3.78423
CGA	Glycoprotein hormones, alpha polypeptide	4.31691
CGGBP1	CGG triplet repeat binding protein 1	3.43426
CGI-09	CGI-09 protein	2.75108
CGI-115	CGI-115 protein	2.78949
CGI-115::KIAA0507	CGI-115 protein::KIAA0507	4.28709
CGNL1	Cingulin-like 1	4.62675
CGRRF1	Cell growth regulator with ring finger domain 1	2.2974
CHCHD1	Coiled-coil-helix-coiled-coil-helix domain containing 1	3.29436
CHCHD7	Coiled-coil-helix-coiled-coil-helix domain containing 7	3.38698
CHD1	Chromodomain helicase DNA binding protein 1	4.08405
CHD6	Chromodomain helicase DNA binding protein 6	2.80889
CHD9	Chromodomain helicase DNA binding protein 9	7.06162
CHES1	Checkpoint suppressor 1	2.15846
ChGn	**Chondroitin beta1,4 N-acetylgalactosaminyltransferase	4.22807
CHIC1	Cysteine-rich hydrophobic domain 1	2.88786
CHL1	Cell adhesion molecule with homology to L1CAM (close homolog of L1)	2.05623
CHM	Choroideremia (Rab escort protein 1)	4.14106
CHMP2B	Chromatin modifying protein 2B	2.58471
CHMP4C	Chromatin modifying protein 4C	3.70635
CHMP5	Chromatin modifying protein 5	3.45815
CHN1	Chimerin (chimaerin) 1	2.94854
CHN2	Chimerin (chimaerin) 2	3.73213
CHORDC1	Cysteine and histidine-rich domain (CHORD)-containing 1	3.50642
CHP	Calcium binding protein P22	2.47942
CHPT1	Choline phosphotransferase 1	3.5801
CHRD	Chordin	6.23332
CHRM4	Cholinergic receptor, muscarinic 4	2.07053
CHRNA5	Cholinergic receptor, nicotinic, alpha 5	3.09513
CHST9	Carbohydrate (N-acetylgalactosamine 4-0) sulfotransferase 9	7.31065
CHSY1	Carbohydrate (chondroitin) synthase 1	2.14355
CHURC1	Churchill domain containing 1	2.41162
CIDEA	Cell death-inducing DFFA-like effector a	2.14355
CIR	CBF1 interacting corepressor	4.11246
CIRBP	Cold inducible RNA binding protein	2.04202
CITED2	Cbp/p300-interacting transactivator, with Glu/Asp-rich carboxy-terminal domain, 2	2.26577
CKAP2	Cytoskeleton associated protein 2	2.02792
CKAP2::IGL@::IGLJ3	Cytoskeleton associated protein 2::Immunoglobulin lambda locus::immunoglobulin lambda joining 3	3.22657
CKLF	Chemokine-like factor	2.71321
CKS2	CDC28 protein kinase regulatory subunit 2	2.07053
CLASP2	Cytoplasmic linker associated protein 2	3.43426
CLCA2	Chloride channel, calcium activated, family member 2	5.24157
CLCN5::LOC158563	**Hypothetical protein LOC158563::Chloride channel 5 (nephrolithiasis 2, X-linked, Dent disease)	2.18859
CLDN12	Claudin 12	2.12874
CLDN15	Claudin 15	2.80889
CLDN2	Claudin 2	2.88786
CLDND1	Claudin domain containing 1	2.60268
CLEC10A	C-type lectin domain family 10, member A	2.08493
CLEC1B	C-type lectin domain family 1, member B	2.05623
CLEC2B	C-type lectin domain family 2, member B	5.77572
CLEC2D	C-type lectin domain family 2, member D	2.88786
CLEC4A	C-type lectin domain family 4, member A	2.78949
CLEC4E	C-type lectin domain family 4, member E	2.8481
CLEC7A	C-type lectin domain family 7, member A	6.45313
CLGN	Calmegin	19.5622
CLIC6	Transcribed locus, strongly similar to NP_444507.1 chloride intracellular channel 6; chloride channel form A [Homo sapiens]::chloride intracellular channel 6	2.82843
CLK1	CDC-like kinase 1	2.75108
CLN5	Ceroid-lipofuscinosis, neuronal 5	15.3482
CLPS	Colipase, pancreatic	2.56685
CLU	Clusterin	2.90795
CLYBL	Citrate lyase beta like	2
CMA1	Chymase 1, mast cell	2.90795
CMAH	Cytidine monophosphate-N-acetylneuraminic acid hydroxylase (CMP-N-acetylneuraminate monooxygenase)	9.44794
CMAS	Cytidine monophosphate N-acetylneuraminic acid synthetase	3.22657
CMKOR1	Chemokine orphan receptor 1	4.28709
CMPK	Cytidylate kinase	3.65533
CMTM6	**CKLF-like MARVEL transmembrane domain containing 6	2.21914
CMTM8	CKLF-like MARVEL transmembrane domain containing 8	3.24901
CMYA5	Cardiomyopathy associated 5	3.41054
CNBP	Zinc finger protein 9	2.21914
CNIH	Cornichon homolog (Drosophila)	2.9897
CNIH3	Cornichon homolog 3 (Drosophila)	7.46426
CNIH4	Cornichon homolog 4 (Drosophila)	2.12874
CNKSR3	CNKSR family member 3	26.1729
CNN1	Calponin 1, basic, smooth muscle	2.04202
CNNM2	**Cyclin M2	2.75108
CNNM4	Cyclin M4	2.49666
CNOT2	**CCR4-NOT transcription complex, subunit 2	3.27161
CNOT4	CCR4-NOT transcription complex, subunit 4	2.51403
CNOT6	CCR4-NOT transcription complex, subunit 6	3.41054
CNTN3	Contactin 3 (plasmacytoma associated)	17.5087
CNTNAP1	Contactin associated protein 1	2.17347
CNTNAP4	Contactin associated protein-like 4	6.32033
COBL	Cordon-bleu homolog (mouse)	4.65893
COBLL1	COBL-like 1	3.5801
COG3	Component of oligomeric golgi complex 3	2.75108
COG6	Component of oligomeric golgi complex 6	3.86375
COIL	Coilin	8.63383
COL11A2	Collagen, type XI, alpha 2	2.02792
COL13A1	Collagen, type XIII, alpha 1	3.86375
COL15A1	Collagen, type XV, alpha 1	7.56846
COL17A1	Collagen, type XVII, alpha 1	2.51403
COL1A1	Collagen, type I, alpha 1	3.78423
COL23A1	Collagen, type XXIII, alpha 1	2.14355
COL24A1	Collagen, type XXIV, alpha 1	3.63008
COL25A1	Collagen, type XXV, alpha 1	4.25748
COL27A1	Collagen, type XXVII, alpha 1	2.26577
COL2A1	Collagen, type II, alpha 1 (primary osteoarthritis, spondyloepiphyseal dysplasia, congenital)	3.89062
COL4A4	Collagen, type IV, alpha 4	2.15846
COL4A5	Collagen, type IV, alpha 5 (Alport syndrome)	2.49666
COL5A1	Collagen, type V, alpha 1	6.02099
COL5A2	Collagen, type V, alpha 2	2.9897
COL6A1	Collagen, type VI, alpha 1	3.07375
COL6A3	Collagen, type VI, alpha 3	3.81055
COL8A2	Collagen, type VIII, alpha 2	2.46229
COL9A3	Collagen, type IX, alpha 3	2.51403
COLEC12	**Collectin sub-family member 12	5.35171
COMMD1	Copper metabolism (Murr1) domain containing 1	2.32947
COMMD10	COMM domain containing 10	3.18215
COMMD2	**COMM domain containing 2	3.38698
COMMD3	COMM domain containing 3	2.8481
COMMD6	COMM domain containing 6	3.41054
COMMD8	COMM domain containing 8	5.35171
COPA	Coatomer protein complex, subunit alpha	2.08493
COPB1	Coatomer protein complex, subunit beta	2.31338
COPS2	**COP9 constitutive photomorphogenic homolog subunit 2 (Arabidopsis)	3.65533
COPS4	COP9 constitutive photomorphogenic homolog subunit 4 (Arabidopsis)	2.49666
COPS5	COP9 constitutive photomorphogenic homolog subunit 5 (Arabidopsis)	2.2974
COX11	**COX11 homolog, cytochrome c oxidase assembly protein (yeast)	4.22807
COX11P	COX11 homolog, cytochrome c oxidase assembly protein (yeast) pseudogene	2.05623
COX17	COX17 cytochrome c oxidase assembly homolog (S. cerevisiae)	10.7779
COX18	COX18 cytochrome c oxidase assembly homolog (S. cerevisiae)	2.77022
COX4I2	Cytochrome c oxidase subunit IV isoform 2 (lung)	2.18859
COX4NB	COX4 neighbor	2.23457
COX5A	Cytochrome c oxidase subunit Va	2.73208
COX6C	Cytochrome c oxidase subunit VIc	4.31691
COX7A2	Cytochrome c oxidase subunit VIIa polypeptide 2 (liver)	3.03143
COX7A2L	Cytochrome c oxidase subunit VIIa polypeptide 2 like	2.62079
COX7AP2	cytochrome c oxidase subunit VIIa pseudogene 2	2.47942
COX7B	Cytochrome c oxidase subunit VIIb	3.70635
COX7C	Cytochrome c oxidase subunit VIIc	3.41054
CP110	CP110 protein	3.75809
CPA4	Carboxypeptidase A4	2.46229
CPA6	Carboxypeptidase A6	5.73582
CPB2	Carboxypeptidase B2 (plasma, carboxypeptidase U)	3.22657
CPEB1	Cytoplasmic polyadenylation element binding protein 1	2.86791
CPEB2	Cytoplasmic polyadenylation element binding protein 2	3.65533
CPEB3	Cytoplasmic polyadenylation element binding protein 3	2.92817
CPEB4	Cytoplasmic polyadenylation element binding protein 4	3.16017
CPLX2	Complexin 2	2.2974
CPM	Carboxypeptidase M	9.98664
CPM::MGC5370	Carboxypeptidase M::hypothetical protein MGC5370	3.73213
CPNE3	Copine III	2.96905
CPNE8	Copine VIII	3.83706
CPNE9	Copine family member IX	66.257
CPS1	Carbamoyl-phosphate synthetase 1, mitochondrial	2.58471
CPSF3	Cleavage and polyadenylation specific factor 3, 73kDa	2.18859
CPT1A	Carnitine palmitoyltransferase 1A (liver)	2.82843
CPT1C	Carnitine palmitoyltransferase 1C	2.31338
CPVL	Carboxypeptidase, vitellogenic-like	3.55537
CPXM2	Carboxypeptidase X (M14 family), member 2	4.59479
CR1L	Complement component (3b/4b) receptor 1-like	3.70635
CRAMP1L	Crm, cramped-like (Drosophila)	2.31338
CRBN	Cereblon	3.38698
CREBBP	CREB binding protein (Rubinstein-Taybi syndrome)	2.23457
CREBL2	CAMP responsive element binding protein-like 2	2.07053
CREG1	Cellular repressor of E1A-stimulated genes 1	2.49666
CREM	CAMP responsive element modulator	2.82843
CRI1	CREBBP/EP300 inhibitor 1	3.05252
CRI2	CREBBP/EP300 inhibitor 2	2.46229
CRIPT	Cysteine-rich PDZ-binding protein	2.04202
CRISP3	Cysteine-rich secretory protein 3	2.82843
CRLF3	Cytokine receptor-like factor 3	2.02792
CRLS1	Cardiolipin synthase 1	2.49666
CRNKL1	Crn, crooked neck-like 1 (Drosophila)	2.34567
CROCC	Ciliary rootlet coiled-coil, rootletin	2.71321
CROP	Cisplatin resistance-associated overexpressed protein	3.68075
CROT	Carnitine O-octanoyltransferase	2.51403
CRSP6	**Cofactor required for Sp1 transcriptional activation, subunit 6, 77kDa	2.56685
CRSP9	Cofactor required for Sp1 transcriptional activation, subunit 9, 33kDa	3.20428
CRY1	Cryptochrome 1 (photolyase-like)	4.05584
CRYBA1	Crystallin, beta A1	2.21914
CRYGS	Crystallin, gamma S	2.36199
CRYZ	Crystallin, zeta (quinone reductase)	3.34035
CRYZL1	Crystallin, zeta (quinone reductase)-like 1	2.65737
CSAG2::CSAG3A	CSAG family, member 2::CSAG family, member 3A	5.61778
CSDA	Cold shock domain protein A	2.58471
CSDE1	Cold shock domain containing E1, RNA-binding	2.08493
CSNK1G3	Casein kinase 1, gamma 3	2.56685
CSNK2B	Casein kinase 2, beta polypeptide	2.58471
CSPG2	Chondroitin sulfate proteoglycan 2 (versican)	2.78949
CSPP1	Centrosome and spindle pole associated protein 1	3.94493
CST1	cystatin SN	2.05623
CST1::CST4	Cystatin S::cystatin SN	8.05564
CST3	Cystatin C (amyloid angiopathy and cerebral hemorrhage)	2.63902
CSTA	Cystatin A (stefin A)	78.249
CSTF2T	Cleavage stimulation factor, 3' pre-RNA, subunit 2, 64kDa, tau variant	2.88786
CSTF3	Cleavage stimulation factor, 3' pre-RNA, subunit 3, 77kDa	2.77022
CSTL1	Cystatin-like 1	3.605
CTA-221G9.4	KIAA1671 protein	2.56685
CTA-246H3.1	similar to omega protein	3.03143
CTAGE5	CTAGE family, member 5	2.80889
CTAGE6::LOC154761	CTAGE family, member 6::Hypothetical protein LOC154761	2.11404
CTBP1	C-terminal binding protein 1	2.25012
CTCFL	CCCTC-binding factor (zinc finger protein)-like	2.47942
CTH	**Cystathionase (cystathionine gamma-lyase)	2.94854
CTHRC1	Collagen triple helix repeat containing 1	2
CTNNA1	**Catenin (cadherin-associated protein), alpha 1, 102kDa	2.07053
CTNNAL1	Catenin (cadherin-associated protein), alpha-like 1	2.08493
CTNND2	**Catenin (cadherin-associated protein), delta 2 (neural plakophilin-related arm-repeat protein)	3.11666
CTR9	Ctr9, Paf1/RNA polymerase II complex component, homolog (S. cerevisiae)	3.20428
CTSK	Cathepsin K (pycnodysostosis)	7.72749
CTSL2	Cathepsin L2	2.09943
CTSO	Cathepsin O	2.90795
CTSS	Cathepsin S	2.02792
CTTNBP2	**Cortactin binding protein 2	3.16017
CUBN	Cubilin (intrinsic factor-cobalamin receptor)	2.15846
CUGBP2	CUG triplet repeat, RNA binding protein 2	2.34567
CUL2	Cullin 2	2.49666
CUL5	Cullin 5	2.71321
CUTC	CutC copper transporter homolog (E. coli)	2.44528
CUTL2	Cut-like 2 (Drosophila)	3.4822
CUZD1	CUB and zona pellucida-like domains 1	5.35171
CWF19L2	CWF19-like 2, cell cycle control (S. pombe)	4.11246
CXCL11	Chemokine (C-X-C motif) ligand 11	2.53151
CXCL12	Chemokine (C-X-C motif) ligand 12 (stromal cell-derived factor 1)	6.32033
CXCL14	Chemokine (C-X-C motif) ligand 14	7.72749
CXCL5	Chemokine (C-X-C motif) ligand 5	2.96905
CXCL6	Chemokine (C-X-C motif) ligand 6 (granulocyte chemotactic protein 2)	5.9794
CXorf23	Chromosome X open reading frame 23	2.46229
CXorf39	Chromosome X open reading frame 39	2.01391
CXorf45	Chromosome X open reading frame 45	3.03143
CXorf56	Chromosome X open reading frame 56	2.63902
CXorf57	Hypothetical protein FLJ10178	5.35171
CXXC5	CXXC finger 5	2.01391
CXXC6	CXXC finger 6	44.0173
CYB5A	Cytochrome b5 type A (microsomal)	2.2974
CYB5R4	Cytochrome b5 reductase 4	2.51403
CYBA	Cytochrome b-245, alpha polypeptide	2.05623
CYBB	**Cytochrome b-245, beta polypeptide (chronic granulomatous disease)	5.46416
CYBRD1	Cytochrome b reductase 1	2.47942
CYCS	Cytochrome c, somatic	2.41162
CYCSL1	cytochrome c, somatic-like 1	4.25748
CYCSP52	cytochrome c, somatic pseudogene 52	2.86791
CYLC1	Cylicin, basic protein of sperm head cytoskeleton 1	4.11246
CYorf15A	Chromosome Y open reading frame 15A	2.23457
CYorf15B	Chromosome Y open reading frame 15B	5.06303
CYorf16	chromosome Y open reading frame 16	2.07053
CYP1A2	Cytochrome P450, family 1, subfamily A, polypeptide 2	13.9288
CYP1B1	**Cytochrome P450, family 1, subfamily B, polypeptide 1	4.14106
CYP24A1	Cytochrome P450, family 24, subfamily A, polypeptide 1	2.08493
CYP26B1	Cytochrome P450, family 26, subfamily B, polypeptide 1	2.73208
CYP27A1	Cytochrome P450, family 27, subfamily A, polypeptide 1	2.49666
CYP2A13	cytochrome P450, family 2, subfamily A, polypeptide 13	2.23457
CYP2C18	Cytochrome P450, family 2, subfamily C, polypeptide 18	2.92817
CYP2C19	cytochrome P450, family 2, subfamily C, polypeptide 19	6.45313
CYP2C9	Cytochrome P450, family 2, subfamily C, polypeptide 9	3.31728
CYP2R1	Cytochrome P450, family 2, subfamily R, polypeptide 1	2.07053
CYP2W1	Cytochrome P450, family 2, subfamily W, polypeptide 1	2.88786
CYP39A1	Cytochrome P450, family 39, subfamily A, polypeptide 1	3.09513
CYP3A43	Cytochrome P450, family 3, subfamily A, polypeptide 43	2.49666
CYP3A5	Cytochrome P450, family 3, subfamily A, polypeptide 5	2.46229
CYP4F8	Cytochrome P450, family 4, subfamily F, polypeptide 8	2.49666
CYP4V2	cytochrome P450, family 4, subfamily V, polypeptide 2	2.8481
CYSLTR2	Cysteinyl leukotriene receptor 2	3.41054
CYTB::TRNK	cytochrome b::tRNA	2.37841
D4S234E	DNA segment on chromosome 4 (unique) 234 expressed sequence	2.44528
DAAM1	Dishevelled associated activator of morphogenesis 1	4.19887
DAAM2	Dishevelled associated activator of morphogenesis 2	2.23457
DACT1	Dapper, antagonist of beta-catenin, homolog 1 (Xenopus laevis)	4.46915
DAO	D-amino-acid oxidase	2.01391
DAPP1	Dual adaptor of phosphotyrosine and 3-phosphoinositides	2.46229
DARC	Duffy blood group, chemokine receptor	2.12874
DARS	Aspartyl-tRNA synthetase	2.39496
DAZ4	**Deleted in azoospermia 4	2.56685
DAZAP2	**DAZ associated protein 2	2.32947
DAZL	Deleted in azoospermia-like	3.63008
DBF4	DBF4 homolog (S. cerevisiae)	3.05252
DBP	D site of albumin promoter (albumin D-box) binding protein	4.56305
DBR1	Debranching enzyme homolog 1 (S. cerevisiae)	3.70635
DC_BSTHRBC_REVCOMP	gi	2.51403
DC2	DC2 protein	2.58471
DCAMKL1	Doublecortin and CaM kinase-like 1	2.36199
DCBLD2	Discoidin, CUB and LCCL domain containing 2	2.05623
DCC1	Defective in sister chromatid cohesion homolog 1 (S. cerevisiae)	15.2422
DCHS2	Dachsous 2 (Drosophila)	5.09824
DCK	Deoxycytidine kinase	2.39496
DCLRE1A	DNA cross-link repair 1A (PSO2 homolog, S. cerevisiae)	2
DCLRE1B	DNA cross-link repair 1B (PSO2 homolog, S. cerevisiae)	3.38698
DCN	Decorin	5.02805
DCP2	DCP2 decapping enzyme homolog (S. cerevisiae)	2.77022
DCT	**Dopachrome tautomerase (dopachrome delta-isomerase, tyrosine-related protein 2)	4.25748
DCTN4	Dynactin 4 (p62)	2.32947
DCTN6	Dynactin 6	3.50642
DCUN1D1	DCN1, defective in cullin neddylation 1, domain containing 1 (S. cerevisiae)	2.37841
DCUN1D2	DCN1, defective in cullin neddylation 1, domain containing 2 (S. cerevisiae)	2.63902
DCUN1D4	DCN1, defective in cullin neddylation 1, domain containing 4 (S. cerevisiae)	4.40762
DCUN1D5	DCN1, defective in cullin neddylation 1, domain containing 5 (S. cerevisiae)	2.42839
DDAH1	Dimethylarginine dimethylaminohydrolase 1	2.46229
DDC	Dopa decarboxylase (aromatic L-amino acid decarboxylase)	53.4456
DDEF1	Development and differentiation enhancing factor 1	2.11404
DDO	D-aspartate oxidase	3.53081
DDR2	Clone DPDP-3 dental pulp-derived protein 3, mRNA sequence::Discoidin domain receptor family, member 2	2.11404
DDX10	DEAD (Asp-Glu-Ala-Asp) box polypeptide 10	2.37841
DDX18	DEAD (Asp-Glu-Ala-Asp) box polypeptide 18	2.31338
DDX20	DEAD (Asp-Glu-Ala-Asp) box polypeptide 20	2.54912
DDX21	**DEAD (Asp-Glu-Ala-Asp) box polypeptide 21::Full-length cDNA clone CS0DG006YI15 of B cells (Ramos cell line) of Homo sapiens (human)	2.12874
DDX3Y	DEAD (Asp-Glu-Ala-Asp) box polypeptide 3, Y-linked	2.82843
DDX4	DEAD (Asp-Glu-Ala-Asp) box polypeptide 4	2.75108
DDX42	DEAD (Asp-Glu-Ala-Asp) box polypeptide 42	2.07053
DDX5	DEAD (Asp-Glu-Ala-Asp) box polypeptide 5	2.26577
DDX58	DEAD (Asp-Glu-Ala-Asp) box polypeptide 58	2.36199
DECR1	2,4-dienoyl CoA reductase 1, mitochondrial	2.36199
DEFB1	Defensin, beta 1	5.31474
DEFB106A	Defensin, beta 106A	5.35171
DEFB4	Defensin, beta 4	2.02792
DEK	DEK oncogene (DNA binding)	4.92458
DENR	Density-regulated protein	6.86852
DEPDC1	**DEP domain containing 1	2.41162
DEPDC1B	DEP domain containing 1B	2.25012
DEPDC6	**DEP domain containing 6	4.82323
DEPDC7	DEP domain containing 7	2.92817
DERL1	Der1-like domain family, member 1	2.04202
DFFB	DNA fragmentation factor, 40kDa, beta polypeptide (caspase-activated DNase)	2.71321
DFNB31	Deafness, autosomal recessive 31	2.23457
DGKB	Diacylglycerol kinase, beta 90kDa	12.5533
DGKH::LOC341651	Diacylglycerol kinase, eta::similar to Fumarate hydratase, mitochondrial precursor (Fumarase)	5.20537
DHFRL1	Dihydrofolate reductase-like 1	4.28709
DHRS7	Dehydrogenase/reductase (SDR family) member 7	2.60268
DHRS8	Dehydrogenase/reductase (SDR family) member 8	4.28709
DHRS9	Dehydrogenase/reductase (SDR family) member 9	2.31338
DHRSX::ZBED1	Dehydrogenase/reductase (SDR family) X-linked::zinc finger, BED-type containing 1	2.25012
DHX15	DEAH (Asp-Glu-Ala-His) box polypeptide 15	2.56685
DHX29	DEAH (Asp-Glu-Ala-His) box polypeptide 29	3.07375
DHX33	DEAH (Asp-Glu-Ala-His) box polypeptide 33	2.21914
DHX36	DEAH (Asp-Glu-Ala-His) box polypeptide 36	2.23457
DHX40	DEAH (Asp-Glu-Ala-His) box polypeptide 40	2.46229
DHX8	DEAH (Asp-Glu-Ala-His) box polypeptide 8	2.39496
DIDO1	Death inducer-obliterator 1	2.11404
DIP	Death-inducing-protein	3.20428
DIP13B	DIP13 beta	2.09943
DISP1	Dispatched homolog 1 (Drosophila)	2.08493
DJ122O8.2	Hypothetical protein dJ122O8.2	5.09824
dJ612B15.1	similar to dJ612B15.1 (similar to 60S ribosomal protein L17 (RPL17) gene)	3.27161
DKFZp313A2432	Hypothetical protein DKFZp313A2432	3.24901
DKFZP434A062	DKFZP434A062 protein	6.86852
DKFZP434B061	DKFZP434B061 protein	8.1681
DKFZP434I0714	Hypothetical protein DKFZP434I0714	2.21914
DKFZP564I1171	PP7080	2.41162
DKFZp586I1420	Hypothetical protein DKFZp586I1420	2.2974
DKFZp667E0512	hypothetical protein DKFZp667E0512	2.28153
DKFZp667G2110	Hypothetical protein DKFZp667G2110	3.05252
DKFZp667M2411	Hypothetical protein DKFZp667M2411	2.23457
DKFZP686A01247	DKFZP686A01247 hypothetical protein	10.0561
DKFZP686A10121	DKFZP686A10121 hypothetical protein	2.21914
DKFZp762I137	Hypothetical protein DKFZp762I137	2.25012
DKFZp779M0652	hypothetical protein DKFZp779M0652	2.28153
DKFZp779O175	**Hypothetical protein DKFZp779O175	3.70635
DKK1	Dickkopf homolog 1 (Xenopus laevis)	2.08493
DKKL1	Dickkopf-like 1 (soggy)	23.7524
DLAT	Dihydrolipoamide S-acetyltransferase (E2 component of pyruvate dehydrogenase complex)	2.44528
DLD	Dihydrolipoamide dehydrogenase	3.09513
DLEC1	Deleted in lung and esophageal cancer 1	2.53151
DLEU1	Deleted in lymphocytic leukemia, 1	2.92817
DLEU2	**Deleted in lymphocytic leukemia, 2	3.01049
DLEU8	Deleted in lymphocytic leukemia 8	2.88786
DLG7	Discs, large homolog 7 (Drosophila)	2.46229
DLK1	Delta-like 1 homolog (Drosophila)	7.4127
DLL1	Delta-like 1 (Drosophila)	2.21914
DLX2	Distal-less homeobox 2	3.13834
DLX4	Distal-less homeobox 4	4.92458
DMD	Dystrophin (muscular dystrophy, Duchenne and Becker types)	3.4822
DMN	Desmuslin	2.17347
DMTF1	Cyclin D binding myb-like transcription factor 1	3.50642
DMXL1	Dmx-like 1	5.77572
DMXL2	Dmx-like 2	3.27161
DNA2L	DNA2 DNA replication helicase 2-like (yeast)	3.31728
DNAH1	Dynein, axonemal, heavy polypeptide 1	3.18215
DNAH3	Dynein, axonemal, heavy polypeptide 3	2.11404
DNAJA1	DnaJ (Hsp40) homolog, subfamily A, member 1	2.02792
DNAJB9	DnaJ (Hsp40) homolog, subfamily B, member 9	3.55537
DNAJC10	DnaJ (Hsp40) homolog, subfamily C, member 10	2.62079
DNAJC12	DnaJ (Hsp40) homolog, subfamily C, member 12	3.63008
DNAJC14	DnaJ (Hsp40) homolog, subfamily C, member 14	2.60268
DNAJC15	DnaJ (Hsp40) homolog, subfamily C, member 15	41.3553
DNAJC16	DnaJ (Hsp40) homolog, subfamily C, member 16	3.53081
DNAJC19	DnaJ (Hsp40) homolog, subfamily C, member 19	2.14355
DNAJC6	DnaJ (Hsp40) homolog, subfamily C, member 6	2.77022
DNER	Delta-notch-like EGF repeat-containing transmembrane	2.34567
DNHD3	Dynein heavy chain domain 3	2.23457
DNM1DN14@	DNM1 duplicon 14 cluster	3.5801
DNM1DN18	DNM1 duplicon 18	2.54912
DNMBP	Dynamin binding protein	2.49666
DNMT1	DNA (cytosine-5-)-methyltransferase 1	2.07053
DNMT2	DNA (cytosine-5-)-methyltransferase 2	3.07375
DNMT3B	DNA (cytosine-5-)-methyltransferase 3 beta	2.78949
DNTT	Deoxynucleotidyltransferase, terminal	4.40762
DNTTIP2	Deoxynucleotidyltransferase, terminal, interacting protein 2	3.4822
DOCK1	Dedicator of cytokinesis 1	2.28153
DOCK4	Dedicator of cytokinesis 4	2.18859
DOCK7	Dedicator of cytokinesis 7	2.36199
DOCK8	Dedicator of cytokinesis 8	2.17347
DOK5	Docking protein 5	2.82843
DOPEY1	**Dopey family member 1	2.12874
DPM1	Dolichyl-phosphate mannosyltransferase polypeptide 1, catalytic subunit	2.88786
DPPA5	developmental pluripotency associated 5	3.09513
DPY19L2	Dpy-19-like 2 (C. elegans)	3.68075
DPY19L4	Dpy-19-like 4 (C. elegans)	3.07375
DPYSL5	Dihydropyrimidinase-like 5	9.00047
DRB1	Developmentally regulated RNA-binding protein 1	2.65737
DRCTNNB1A	Down-regulated by Ctnnb1, a	4.99332
DSC2	Desmocollin 2	3.68075
DSCAM	Down syndrome cell adhesion molecule	2.09943
DSCR1	Down syndrome critical region gene 1	2.63902
DSCR2	Down syndrome critical region gene 2	2.23457
DSCR8	Down syndrome critical region gene 8	4.22807
DST	Dystonin	6.10504
DSU	Dilute suppressor	2.11404
DTL	Denticleless homolog (Drosophila)	3.22657
DTWD1	DTW domain containing 1	2.56685
DTX3L	Deltex 3-like (Drosophila)	2.78949
DTX4	Deltex 4 homolog (Drosophila)	3.11666
DUS4L	Dihydrouridine synthase 4-like (S. cerevisiae)	4.28709
DUSP11	**Dual specificity phosphatase 11 (RNA/RNP complex 1-interacting)	2.26577
DUSP12	**Dual specificity phosphatase 12	2.18859
DUSP19	Dual specificity phosphatase 19	38.0546
DUSP21	Dual specificity phosphatase 21	3.70635
DUSP9	Dual specificity phosphatase 9	2.08493
DUT	**DUTP pyrophosphatase	2.31338
DYNC1I1	Dynein, cytoplasmic 1, intermediate chain 1	2.51403
DYNC1LI1	Dynein, cytoplasmic 1, light intermediate chain 1	2.60268
DYNC2H1	Dynein, cytoplasmic 2, heavy chain 1	6.86852
DYNC2LI1	Dynein, cytoplasmic 2, light intermediate chain 1	4.22807
DYNLL1	Dynein, light chain, LC8-type 1	2.78949
DYNLT1	Dynein, light chain, Tctex-type 1	2.28153
DYNLT3	Dynein, light chain, Tctex-type 3	5.16941
DYRK3	Dual-specificity tyrosine-(Y)-phosphorylation regulated kinase 3	3.53081
DZIP1	DAZ interacting protein 1	10.0561
DZIP3	Zinc finger DAZ interacting protein 3	2.77022
E2F2	E2F transcription factor 2	12.8171
E2F5	E2F transcription factor 5, p130-binding	2.49666
E2F6	E2F transcription factor 6::Transcribed locus	2.47942
E2F8	**E2F transcription factor 8	2.54912
EAF2	ELL associated factor 2	3.94493
EBF	Early B-cell factor	3.20428
ECHDC1	Enoyl Coenzyme A hydratase domain containing 1	4.69134
ECRG4	Esophageal cancer related gene 4 protein	2.80889
ECT2	Epithelial cell transforming sequence 2 oncogene	3.70635
EDA2R	Ectodysplasin A2 receptor	2.63902
EDD1	E3 ubiquitin protein ligase, HECT domain containing, 1	2.75108
EDEM3	ER degradation enhancer, mannosidase alpha-like 3	2.62079
EDG1	Endothelial differentiation, sphingolipid G-protein-coupled receptor, 1	2.65737
EDG3::NM_005226	Endothelial differentiation, sphingolipid G-protein-coupled receptor, 3	2.23457
EDIL3	EGF-like repeats and discoidin I-like domains 3	2.78949
EDNRA	Endothelin receptor type A	4.92458
EDNRB	Endothelin receptor type B	5.06303
EEA1	Early endosome antigen 1, 162kD	2.46229
EED	Embryonic ectoderm development	2.2974
EEF1B2	**Eukaryotic translation elongation factor 1 beta 2	2.71321
EEF1B2::EEF1B4	**Eukaryotic translation elongation factor 1 beta 2::eukaryotic translation elongation factor 1 beta 4	2.02792
EEF1E1	Eukaryotic translation elongation factor 1 epsilon 1	5.89708
EFHA1	EF-hand domain family, member A1	4.92458
EFHA2	EF-hand domain family, member A2	4.11246
EFHC1	EF-hand domain (C-terminal) containing 1	2.67586
EFNA5	Ephrin-A5	12.3805
EGF	Epidermal growth factor (beta-urogastrone)	2.34567
EGFL7	EGF-like-domain, multiple 7	2.15846
EGLN3	Egl nine homolog 3 (C. elegans)	2.04202
EGR1	Early growth response 1	2.36199
EHBP1	EH domain binding protein 1	2.08493
EHHADH	Enoyl-Coenzyme A, hydratase/3-hydroxyacyl Coenzyme A dehydrogenase	5.54044
EIF1AX	Eukaryotic translation initiation factor 1A, X-linked	3.50642
EIF1AY	Eukaryotic translation initiation factor 1A, Y-linked	4.50023
EIF1B	Eukaryotic translation initiation factor 1B	2.08493
EIF2B3::LOC128192	**Eukaryotic translation initiation factor 2B, subunit 3 gamma, 58kDa::similar to peptidylprolyl isomerase A isoform 1	2.05623
EIF2S2	Eukaryotic translation initiation factor 2, subunit 2 beta, 38kDa	2.62079
EIF2S3	Eukaryotic translation initiation factor 2, subunit 3 gamma, 52kDa	2.21914
EIF3S1	Eukaryotic translation initiation factor 3, subunit 1 alpha, 35kDa	3.36359
EIF3S10	eukaryotic translation initiation factor 3, subunit 10 theta, 150/170kDa	2.56685
EIF3S3	Eukaryotic translation initiation factor 3, subunit 3 gamma, 40kDa	2.36199
EIF3S6	Eukaryotic translation initiation factor 3, subunit 6 48kDa	2.8481
EIF4A2	Eukaryotic translation initiation factor 4A, isoform 2	2.51403
EIF4E	Eukaryotic translation initiation factor 4E	3.75809
EIF5B	Eukaryotic translation initiation factor 5B	4.59479
ELA3A::ELA3B	Elastase 3B, pancreatic::elastase 3A, pancreatic	2.75108
ELA3B	Elastase 3B, pancreatic	3.65533
ELAC1	**ElaC homolog 1 (E. coli)	2.88786
ELF1	E74-like factor 1 (ets domain transcription factor)	2.14355
ELL3	Elongation factor RNA polymerase II-like 3	2.23457
Ells1	Hypothetical protein Ells1	2.26577
ELMOD2	ELMO/CED-12 domain containing 2	3.50642
ELOVL2	Elongation of very long chain fatty acids (FEN1/Elo2, SUR4/Elo3, yeast)-like 2	3.55537
ELOVL4	Elongation of very long chain fatty acids (FEN1/Elo2, SUR4/Elo3, yeast)-like 4	4.53154
ELOVL5	ELOVL family member 5, elongation of long chain fatty acids (FEN1/Elo2, SUR4/Elo3-like, yeast)	2.14355
ELOVL6	ELOVL family member 6, elongation of long chain fatty acids (FEN1/Elo2, SUR4/Elo3-like, yeast)	2.58471
ELOVL7	ELOVL family member 7, elongation of long chain fatty acids (yeast)	2.09943
ELP4	Elongation protein 4 homolog (S. cerevisiae)	2.05623
EMID1	EMI domain containing 1	2.25012
EMILIN3	Elastin microfibril interfacer 3	3.4822
EML1	Echinoderm microtubule associated protein like 1	3.53081
EMR1	Egf-like module containing, mucin-like, hormone receptor-like 1	3.53081
EN2	Engrailed homolog 2	6.54322
ENPP1	Ectonucleotide pyrophosphatase/phosphodiesterase 1	4.16986
ENPP2	Ectonucleotide pyrophosphatase/phosphodiesterase 2 (autotaxin)	2.31338
ENPP4	Ectonucleotide pyrophosphatase/phosphodiesterase 4 (putative function)	4.72397
ENSA	Endosulfine alpha	2.14355
ENY2	Enhancer of yellow 2 homolog (Drosophila)	3.86375
EOMES	Eomesodermin homolog (Xenopus laevis)	4.89056
EPB41L3	Erythrocyte membrane protein band 4.1-like 3	16.9123
EPB41L5	Erythrocyte membrane protein band 4.1 like 5	2.9897
EPDR1	**Ependymin related protein 1 (zebrafish)	2.20381
EPHA3	EPH receptor A3	8.39773
EPM2A	Epilepsy, progressive myoclonus type 2A, Lafora disease (laforin)	2.88786
EPPK1	Epiplakin 1	20.1122
EPS15L2	epidermal growth factor receptor pathway substrate 15-like 2	2.08493
ERBB2IP	Erbb2 interacting protein	2.54912
ERCC6::PGBD3	CDNA FLJ13497 fis, clone PLACE1004518::PiggyBac transposable element derived 3::excision repair cross-complementing rodent repair deficiency, complementation group 6	2.07053
EREG	Epiregulin	3.4822
ERGIC2	ERGIC and golgi 2	3.41054
ERICH1	Glutamate-rich 1	2.69447
ERICH1::FLJ00290	FLJ00290 protein::Glutamate-rich 1	4.56305
ERO1LB	ERO1-like beta (S. cerevisiae)	2.01391
ERRFI1	ERBB receptor feedback inhibitor 1	2.15846
ESCO1	Establishment of cohesion 1 homolog 1 (S. cerevisiae)	5.89708
ESCO2	Establishment of cohesion 1 homolog 2 (S. cerevisiae)	5.1337
ESD	**Esterase D/formylglutathione hydrolase	2.62079
ESM1	Endothelial cell-specific molecule 1	2.54912
ESR1	Estrogen receptor 1	2.8481
EST_AA002049	AA002049_Exon1_262	2.37841
EST_AA040598	AA040598_Exon1_111	6.49802
EST_AA056060	AA056060_Exon1_246	3.01049
EST_AA131934	AA131934_Exon1_314	3.63008
EST_AA149050	AA149050_Exon1_50	6.9644
EST_AA149121	AA149121_Exon1_312	3.605
EST_AA206591	AA206591_Exon1_368	2.62079
EST_AA215649	AA215649_Exon1_92	3.07375
EST_AA235343	AA235343_Exon1_268	2.42839
EST_AA281908	AA281908_Exon1_260	3.83706
EST_AA284775	AA284775_Exon1_17	3.31728
EST_AA291159	AA291159_Exon1_187	2.12874
EST_AA410462	AA410462_Exon1_303	3.18215
EST_AA411685	AA411685_Exon1_201	2.92817
EST_AA425756	AA425756_Exon1_30	4.05584
EST_AA447504	AA447504_Exon1_108	2.67586
EST_AA455052	AA455052_Exon1_116	4.89056
EST_AA456135	AA456135_Exon1_264	5.9794
EST_AA460772	AA460772_Exon1_277	6.49802
EST_AA460826	AA460826_Exon1_268	2.96905
EST_AA461501	AA461501_Exon1_253	3.89062
EST_AA464617	AA464617_Exon1_142	3.03143
EST_AA478962	AA478962_Exon1_88	2
EST_AA479475	AA479475_Exon1_424	3.05252
EST_AA479912	AA479912_Exon1_10	5.57897
EST_AA481188	AA481188_Exon1_187	4.37717
EST_AA481397	AA481397_Exon1_331	2.02792
EST_AA481425	AA481425_Exon1_304	4.56305
EST_AA489100	AA489100_Exon1_498	3.605
EST_AA490192	AA490192_Exon1_65	2.17347
EST_AA490708	AA490708_Exon1_84	2.08493
EST_AA495812	AA495812_Exon1_304	4.43828
EST_AA496936	AA496936_Exon1_145	2.18859
EST_AA496957	AA496957_Exon1_60	3.03143
EST_AA620591	AA620591_Exon1_190	2.90795
EST_AA620697::XAGE1	AA620697_Exon4_13_20::X antigen family, member 1	6.86852
EST_AA625959	AA625959_Exon1_14	2.9897
EST_AA644183	AA644183_Exon1_263	4.46915
EST_AA664350	AA664350_Exon1_132	2.44528
EST_AA700772	AA700772_Exon1_310	26.7228
EST_AA705439	AA705439_Exon1_289	3.53081
EST_AA707755	AA707755_Exon1_296	3.03143
EST_AA768793	AA768793_Exon1_91	3.20428
EST_AA773317	AA773317_Exon1_102	2.21914
EST_AA814445	AA814445_Exon1_154	4.34694
EST_AA885292	AA885292_Exon1_212	2.09943
EST_AA910313	AA910313_Exon1_232	4.37717
EST_AA994007	AA994007_Exon1_314	2.51403
EST_AI004469	AI004469_Exon1_144	4.53154
EST_AI123411	AI123411_Exon1_298	2.92817
EST_AI124647	AI124647_Exon1_261	2.23457
EST_AI129115	AI129115_Exon1_73	9.12611
EST_AI147676	AI147676_Exon1_268	2.14355
EST_AI186056	AI186056_Exon1_139	4.99332
EST_AI190313	AI190313_Exon1_61	2.67586
EST_AI206032	AI206032_Exon1_354	2.51403
EST_AI241272	AI241272_Exon1_293	3.86375
EST_AI275070	AI275070_Exon1_173	4.28709
EST_AI335831	AI335831_Exon1_162	4.25748
EST_AI500085	AI500085_Exon1_32	2.31338
EST_AI524284	AI524284_Exon1_352	6.72717
EST_AI668663	AI668663_Exon1_311	3.03143
EST_AI733881	AI733881_Exon1_10	3.01049
EST_AI734048	AI734048_Exon1_3	18.6357
EST_AI791445	AI791445_Exon1_43	2.37841
EST_AI791816	AI791816_Exon1_213	10.0561
EST_AI793219	AI793219_Exon1_303	8.05564
EST_AI793225	AI793225_Exon1_439	4.46915
EST_AI820611	AI820611_Exon1_430	2.12874
EST_AI820691	AI820691_Exon1_41	4.16986
EST_AI821519	AI821519_Exon1_177	4.56305
ETAA16	ETAA16	5.09824
ETFA	Electron-transfer-flavoprotein, alpha polypeptide (glutaric aciduria II)	2.02792
ETV1	Ets variant gene 1	6.32033
EVI1::MDS1	Ecotropic viral integration site 1::Myelodysplasia syndrome 1	7.06162
EVI2A	Ecotropic viral integration site 2A	3.34035
EVI2B	Ecotropic viral integration site 2B	2.92817
EVI5	**Ecotropic viral integration site 5	3.70635
EVL	Enah/Vasp-like	2.14355
EXOC1	Exocyst complex component 1	3.20428
EXOC6	Exocyst complex component 6	14.3204
EXOC8	Exocyst complex component 8	2.26577
EXOD1	Exonuclease domain containing 1	2.53151
EXOSC1	Exosome component 1	2.14355
EXOSC3	Exosome component 3	4.37717
EXOSC8	Exosome component 8	2.32947
EXOSC9	Exosome component 9	2.36199
EXPH5	Exophilin 5	5.06303
EYA1	Eyes absent homolog 1 (Drosophila)	5.54044
F11	Coagulation factor XI (plasma thromboplastin antecedent)	2.26577
F11R	F11 receptor	2.39496
F2	Coagulation factor II (thrombin)	4.72397
F3	Coagulation factor III (thromboplastin, tissue factor)	3.45815
F8A1	Coagulation factor VIII-associated (intronic transcript) 1	2.17347
FA2H	Fatty acid 2-hydroxylase	4.19887
FABP1	Fatty acid binding protein 1, liver	2.08493
FABP3	Fatty acid binding protein 3, muscle and heart (mammary-derived growth inhibitor)	2.32947
FABP5	Fatty acid binding protein 5 (psoriasis-associated)	2.32947
FAIM	Fas apoptotic inhibitory molecule	2.37841
FAM102B	Family with sequence similarity 102, member B	3.50642
FAM103A1	Family with sequence similarity 103, member A1	2.21914
FAM104B	Family with sequence similarity 104, member B	2.23457
FAM105A	**Family with sequence similarity 105, member A	4.02782
FAM107B	Family with sequence similarity 107, member B	2.80889
FAM10A3	family with sequence similarity 10, member A3	2.37841
FAM111A	Family with sequence similarity 111, member A	2.09943
FAM111B	Family with sequence similarity 111, member B	3.01049
FAM112B	Family with sequence similarity 112, member B	2.67586
FAM116A	Family with sequence similarity 116, member A	2.77022
FAM119A	Family with sequence similarity 119, member A	2.02792
FAM119B	Family with sequence similarity 119, member B	2
FAM120AOS	Chromosome 9 open reading frame 10 opposite strand	2.32947
FAM122B	Similar to hypothetical protein MGC17347	2.31338
FAM14A	Family with sequence similarity 14, member A	2.05623
FAM18B	Family with sequence similarity 18, member B	2.9897
FAM19A4	Family with sequence similarity 19 (chemokine (C-C motif)-like), member A4	14.6213
FAM21C	Family with sequence similarity 21, member C	2.12874
FAM21C::FAM21D	Family with sequence similarity 21, member C::family with sequence similarity 21, member D	2.31338
FAM29A	**Family with sequence similarity 29, member A	4.31691
FAM33A	Family with sequence similarity 33, member A	2.54912
FAM35A	Family with sequence similarity 35, member A	3.73213
FAM36A::LOC284702	Family with sequence similarity 36, member A::hypothetical protein LOC284702	2.67586
FAM38B	Family with sequence similarity 38, member B	3.13834
FAM3C	Family with sequence similarity 3, member C	3.07375
FAM44A	Family with sequence similarity 44, member A	8.51496
FAM44B	Family with sequence similarity 44, member B	2.04202
FAM44C	Family with sequence similarity 44, member C	2.07053
FAM45B	family with sequence similarity 45, member B	3.43426
FAM46A	Family with sequence similarity 46, member A	2.17347
FAM46C	Family with sequence similarity 46, member C	2.18859
FAM47A	family with sequence similarity 47, member A	2.92817
FAM48A	Family with sequence similarity 48, member A	2.01391
FAM49B	Family with sequence similarity 49, member B	2.17347
FAM53A	family with sequence similarity 53, member A	2.67586
FAM57B	Family with sequence similarity 57, member B	2.62079
FAM59B	Family with sequence similarity 59, member B	3.03143
FAM5C	Family with sequence similarity 5, member C	2.07053
FAM66C	Family with sequence similarity 66, member C	2.28153
FAM69B	**Family with sequence similarity 69, member B	2.17347
FAM70A	Family with sequence similarity 70, member A	2.88786
FAM76B	Family with sequence similarity 76, member B	3.86375
FAM81A	Family with sequence similarity 81, member A	4.59479
FAM82B	Family with sequence similarity 82, member B	2.04202
FAM84A	Family with sequence similarity 84, member A	7.4127
FAM84B	Family with sequence similarity 84, member B	2.67586
FAM8A1	Family with sequence similarity 8, member A1	3.27161
FAM90A9	family with sequence similarity 90, member A9	2.18859
FAM92A1	Family with sequence similarity 92, member A1	11.3924
FAM96A	Family with sequence similarity 96, member A	2.69447
FAM98A	Family with sequence similarity 98, member A	2.07053
FAM9C	family with sequence similarity 9, member C	8.69388
FANCD2	Fanconi anemia, complementation group D2	3.63008
FANCE	Fanconi anemia, complementation group E	2.26577
FANCF	Fanconi anemia, complementation group F	2.96905
FANCL	Fanconi anemia, complementation group L	3.4822
FAP	Fibroblast activation protein, alpha	4.02782
FAS	Fas (TNF receptor superfamily, member 6)	4.37717
FASTKD1	Hypothetical protein FLJ21901	2.37841
FASTKD2	KIAA0971	2.58471
FBLN2	Fibulin 2	5.38893
FBXL14	F-box and leucine-rich repeat protein 14	2.18859
FBXL3	F-box and leucine-rich repeat protein 3	5.06303
FBXL4	CDNA FLJ30658 fis, clone DFNES2000432::F-box and leucine-rich repeat protein 4	2.08493
FBXL7	F-box and leucine-rich repeat protein 7	3.53081
FBXO10	F-box protein 10	2.11404
FBXO16	F-box protein 16	2.49666
FBXO21	F-box protein 21	2.36199
FBXO22	F-box protein 22	2.17347
FBXO27	F-box protein 27	2.82843
FBXO28	F-box protein 28	5.54044
FBXO3	F-box protein 3	6.27667
FBXO30	F-box protein 30	2.63902
FBXO32	F-box protein 32	5.6962
FBXO33	F-box protein 33	2.67586
FBXO34	F-box protein 34	2.17347
FBXO4	F-box protein 4	4.89056
FBXO5	F-box protein 5	3.11666
FBXO8	**F-box protein 8	2.65737
FBXW12	F-box and WD-40 domain protein 12	4.22807
FCAR	Fc fragment of IgA, receptor for	4.72397
FCHO2	FCH domain only 2	4.25748
FCHSD2	FCH and double SH3 domains 2	2.86791
FDFT1	Farnesyl-diphosphate farnesyltransferase 1	2.05623
FEM1B	Fem-1 homolog b (C. elegans)	2.58471
FER1L4	Fer-1-like 4 (C. elegans)	2.96905
FEZ2	**Fasciculation and elongation protein zeta 2 (zygin II)	2.73208
FGB	Fibrinogen beta chain	2.23457
FGD4	FYVE, RhoGEF and PH domain containing 4	3.11666
FGD5	FYVE, RhoGEF and PH domain containing 5	2.42839
FGF12	Fibroblast growth factor 12	4.56305
FGF13	Fibroblast growth factor 13	5.73582
FGF22	Fibroblast growth factor 22	2.17347
FGF7	Fibroblast growth factor 7 (keratinocyte growth factor)	3.22657
FGF9	Fibroblast growth factor 9 (glia-activating factor)	2.41162
FGFBP1	Fibroblast growth factor binding protein 1	3.86375
FGFR1OP2	FGFR1 oncogene partner 2	2.08493
FGFR3	**Fibroblast growth factor receptor 3 (achondroplasia, thanatophoric dwarfism)	2.07053
FGG	Fibrinogen gamma chain	3.97237
FGL1	Fibrinogen-like 1	4.11246
FIGNL1	Fidgetin-like 1	2.36199
FILIP1	Filamin A interacting protein 1	2.07053
FKBP3	FK506 binding protein 3, 25kDa	3.4822
FKBP7	FK506 binding protein 7	2.67586
FKBP9L	FK506 binding protein 9-like	2.23457
FLCN	Folliculin	2.31338
FLI1	Friend leukemia virus integration 1	2.80889
FLJ10038::GABPB2	GA binding protein transcription factor, beta subunit 2::hypothetical protein FLJ10038	2.63902
FLJ10159	Hypothetical protein FLJ10159	2.34567
FLJ10260	likely ortholog of mouse schlafen 3	2.05623
FLJ10292	Mago-nashi homolog	2.21914
FLJ10404	**Hypothetical protein FLJ10404	2.09943
FLJ10986	Hypothetical protein FLJ10986	2.60268
FLJ11021	Similar to splicing factor, arginine/serine-rich 4	3.13834
FLJ11171	Hypothetical protein FLJ11171	3.97237
FLJ11184	Hypothetical protein FLJ11184	4.22807
FLJ11850	hypothetical protein FLJ11850	2.15846
FLJ12120	hypothetical LOC388439	2.04202
FLJ12684	Hypothetical protein FLJ12684	2.80889
FLJ12716	FLJ12716 protein	3.83706
FLJ13137	Hypothetical gene supported by AK125122	2.31338
FLJ13231	Hypothetical protein FLJ13231	3.43426
FLJ13305	Hypothetical protein FLJ13305	3.605
FLJ13576	Hypothetical protein FLJ13576	2.73208
FLJ13611	Hypothetical protein FLJ13611	4.02782
FLJ13646	Hypothetical protein FLJ13646	7.4127
FLJ14213	Hypothetical protein FLJ14213	3.05252
FLJ14668	**Full-length cDNA clone CS0DL003YH17 of B cells (Ramos cell line) Cot 25-normalized of Homo sapiens (human)::Hypothetical protein FLJ14668	2.08493
FLJ14712	Hypothetical protein FLJ14712	2.82843
FLJ14803	Hypothetical protein FLJ14803	4.50023
FLJ14816	Hypothetical protein FLJ14816	2.54912
FLJ20035	Hypothetical protein FLJ20035	5.46416
FLJ20054	Hypothetical protein FLJ20054	4.53154
FLJ20097	Hypothetical protein LOC55610, isoform b	3.38698
FLJ20105	FLJ20105 protein	2.75108
FLJ20125	Hypothetical protein FLJ20125	4
FLJ20160	FLJ20160 protein	2.01391
FLJ20186	Hypothetical protein FLJ20186	10.8528
FLJ20323	Hypothetical protein FLJ20323	3.81055
FLJ20366	Hypothetical protein FLJ20366	2.65737
FLJ20516	Timeless-interacting protein	4.75683
FLJ20558	Hypothetical protein FLJ20558	2.42839
FLJ20582	Hypothetical protein FLJ20582	3.20428
FLJ20628	Hypothetical protein FLJ20628	2.54912
FLJ21272	Hypothetical protein FLJ21272	4.19887
FLJ21511	Hypothetical protein FLJ21511	6.54322
FLJ21657	**Hypothetical protein FLJ21657	4.05584
FLJ21816	Hypothetical protein FLJ21816	2.04202
FLJ21908	Hypothetical protein FLJ21908	4.56305
FLJ21986	Hypothetical protein FLJ21986	4
FLJ22028	hypothetical protein FLJ22028	5.16941
FLJ22536	Hypothetical locus LOC401237	2.31338
FLJ22555	Hypothetical protein FLJ22555	2.15846
FLJ22655	Hypothetical protein FLJ22655	3.89062
FLJ22659	hypothetical protein FLJ22659	2.51403
FLJ22671	Hypothetical protein FLJ22671	4.89056
FLJ23577	KPL2 protein	5.6962
FLJ23865	hypothetical protein FLJ23865	2.02792
FLJ25037	**Hypothetical protein FLJ25037	2.73208
FLJ25084	Skin ASpartic Protease	2.39496
FLJ25102	Hypothetical protein FLJ25102	2.62079
FLJ25416	Hypothetical protein FLJ25416	2.44528
FLJ25773	hypothetical protein FLJ25773	8.28212
FLJ27352	hypothetical LOC145788	3.89062
FLJ30046	Hypothetical protein FLJ30046	4.50023
FLJ30294	Hypothetical protein FLJ30294	3.50642
FLJ30655	Hypothetical protein FLJ30655	4.08405
FLJ30707	Hypothetical protein FLJ30707	2.96905
FLJ30934	hypothetical protein FLJ30934	2.78949
FLJ31033	Hypothetical protein FLJ31033	3.18215
FLJ31306	Hypothetical protein FLJ31306	3.05252
FLJ31356	hypothetical protein FLJ31356	2.08493
FLJ31818	Hypothetical protein FLJ31818	3.09513
FLJ31958	hypothetical protein FLJ31958	2.82843
FLJ32130	Hypothetical protein FLJ32130	2.31338
FLJ32206	hypothetical protein FLJ32206	2.58471
FLJ32224	hypothetical gene supported by AK056786	2.49666
FLJ32363	FLJ32363 protein	3.03143
FLJ32745	Hypothetical protein FLJ32745	2.73208
FLJ32810	**Hypothetical protein FLJ32810	2.02792
FLJ33167	hypothetical protein FLJ33167	3.36359
FLJ34306	FLJ34306 protein	2.18859
FLJ35740	FLJ35740 protein	2.17347
FLJ36031	Hypothetical protein FLJ36031	2.65737
FLJ36166	Hypothetical protein FLJ36166	2.26577
FLJ36492	Hypothetical protein FLJ36492	2.26577
FLJ36492::LOC162632	Hypothetical protein FLJ36492::TL132-like	3.13834
FLJ38451	FLJ38451 protein	2.82843
FLJ38723	hypothetical protein FLJ38723	2.62079
FLJ38725	Hypothetical protein FLJ38725	3.68075
FLJ38969	hypothetical protein FLJ38969	2.12874
FLJ38973	Hypothetical protein FLJ38973	3.31728
FLJ39370	hypothetical protein FLJ39370	3.43426
FLJ39575	Hypothetical protein FLJ39575	4.28709
FLJ39599	Mpv17-like protein type 2	10.0561
FLJ39639	Hypothetical protein FLJ39639	2.86791
FLJ40244	Hypothetical protein FLJ40244	2.77022
FLJ40852	Hypothetical protein FLJ40852	2.18859
FLJ41603	FLJ41603 protein	3.18215
FLJ42117	FLJ42117 protein	2.80889
FLJ42291	FLJ42291 protein	24.4201
FLJ42486	FLJ42486 protein	3.605
FLJ43374	FLJ43374 protein	3.4822
FLJ44060	FLJ44060 protein	3.94493
FLJ46154	FLJ46154 protein	5.20537
FLJ46347	hypothetical LOC389064	2.12874
FLJ46385	FLJ46385 protein	4.22807
FLJ90013	**Hypothetical protein FLJ90013	2.86791
FLJ90709	Hypothetical protein FLJ90709	2.28153
FLT1	Fms-related tyrosine kinase 1 (vascular endothelial growth factor/vascular permeability factor receptor)	2.04202
FMN2	Formin 2	2.20381
FMR1	Fragile X mental retardation 1	3.07375
FN5	FN5 protein	2.42839
FNBP1	Formin binding protein 1	2.01391
FNBP4	Formin binding protein 4	2.36199
FNDC3A	Fibronectin type III domain containing 3A	3.31728
FNTA	**Farnesyltransferase, CAAX box, alpha	2.15846
FNTA::LOC286170	**Farnesyltransferase, CAAX box, alpha::hypothetical protein LOC286170	2.37841
FOLH2::LOC390277	folate hydrolase 2::similar to Bcl-2 homologous antagonist/killer (Apoptosis regulator BAK) (Bcl-2-like 7 protein)	20.2521
FOLR1	Folate receptor 1 (adult)	2.86791
FOLR1P	folate receptor 1 (adult) pseudogene	5.77572
FOS	V-fos FBJ murine osteosarcoma viral oncogene homolog	2.58471
FOXA1	Forkhead box A1	2.42839
FOXF1	Forkhead box F1	4.65893
FOXF2	Forkhead box F2	2.01391
FOXI1	Forkhead box I1	2.09943
FOXN4	Forkhead box N4	2.47942
FOXO1A	Forkhead box O1A (rhabdomyosarcoma)	2.51403
FOXP3	Forkhead box P3	2.63902
FOXQ1	Forkhead box Q1	2.2974
FOXR1	forkhead box R1	3.41054
FRAT1	Frequently rearranged in advanced T-cell lymphomas	2.60268
FRAT2	Frequently rearranged in advanced T-cell lymphomas 2	2.14355
FREM1	CDNA FLJ30128 fis, clone BRACE1000124::FRAS1 related extracellular matrix 1	4.43828
FRG1	FSHD region gene 1	2.26577
FRMD4A	FERM domain containing 4A	2.12874
FRMD4B	FERM domain containing 4B	3.27161
FRMD6	FERM domain containing 6	2.26577
FRYL	furry homolog-like (Drosophila)	2.18859
FRYL::LOC285527	furry homolog-like (Drosophila)::hypothetical protein LOC285527	3.22657
FSIP1	Fibrous sheath interacting protein 1	12.6407
FTS	Fused toes homolog (mouse)	2.60268
FUBP1	Far upstream element (FUSE) binding protein 1	3.13834
FUBP3	Far upstream element (FUSE) binding protein 3	2.05623
FUNDC1	FUN14 domain containing 1	9.84916
FUNDC2	FUN14 domain containing 2	2.05623
FUSIP1	FUS interacting protein (serine/arginine-rich) 1	2.94854
FUT1	Fucosyltransferase 1 (galactoside 2-alpha-L-fucosyltransferase, H blood group)	2.44528
FUT9	Fucosyltransferase 9 (alpha (1,3) fucosyltransferase)::MRNA; cDNA DKFZp686F1844 (from clone DKFZp686F1844)	13.3614
FXR1	Fragile X mental retardation, autosomal homolog 1	2.80889
FYB	FYN binding protein (FYB-120/130)	3.97237
FYTTD1	Forty-two-three domain containing 1	5.1337
FZD1	Frizzled homolog 1 (Drosophila)	3.11666
FZD3	**Frizzled homolog 3 (Drosophila)	5.35171
FZD6	Frizzled homolog 6 (Drosophila)	2.96905
FZD8	Frizzled homolog 8 (Drosophila)	2.20381
G6PC	Glucose-6-phosphatase, catalytic (glycogen storage disease type I, von Gierke disease)	2.2974
G6PC2	Glucose-6-phosphatase, catalytic, 2	3.05252
GABARAPL2	GABA(A) receptor-associated protein-like 2	2.8481
GABPA	GA binding protein transcription factor, alpha subunit 60kDa	4.50023
GABRA2	Gamma-aminobutyric acid (GABA) A receptor, alpha 2	4.34694
GABRA3	Gamma-aminobutyric acid (GABA) A receptor, alpha 3	3.63008
GABRA5	Gamma-aminobutyric acid (GABA) A receptor, alpha 5	3.36359
GABRB1	Gamma-aminobutyric acid (GABA) A receptor, beta 1	2.8481
GABRG3	Gamma-aminobutyric acid (GABA) A receptor, gamma 3	2.18859
GABRP	Gamma-aminobutyric acid (GABA) A receptor, pi	33.5909
GAGE1	G antigen 1	8
GAGE2	G antigen 2	7.06162
GAGE3	G antigen 3	8.75435
GAGE7B	**G antigen 7B	6.49802
GALC	Galactosylceramidase	2.54912
GALIG	galectin-3 internal gene	2.05623
GALNACT-2	**Chondroitin sulfate GalNAcT-2	2.90795
GALNT1	UDP-N-acetyl-alpha-D-galactosamine:polypeptide N-acetylgalactosaminyltransferase 1 (GalNAc-T1)	4.34694
GALNT4	UDP-N-acetyl-alpha-D-galactosamine:polypeptide N-acetylgalactosaminyltransferase 4 (GalNAc-T4)	2.90795
GALNT7	Transcribed locus::UDP-N-acetyl-alpha-D-galactosamine:polypeptide N-acetylgalactosaminyltransferase 7 (GalNAc-T7)	2.82843
GALNT8	UDP-N-acetyl-alpha-D-galactosamine:polypeptide N-acetylgalactosaminyltransferase 8 (GalNAc-T8)	14.3204
GARNL1	GTPase activating Rap/RanGAP domain-like 1	4.16986
GARNL2P	GTPase activating Rap/RanGAP domain-like 2 pseudogene	3.03143
GAS1	Growth arrest-specific 1	2.96905
GAS2	growth arrest-specific 2	6.27667
GAS2L3	Growth arrest-specific 2 like 3	2.34567
GATA6	GATA binding protein 6	2.12874
GATAD1	GATA zinc finger domain containing 1	2.18859
GATM	Glycine amidinotransferase (L-arginine:glycine amidinotransferase)	7.1602
GBAS	Glioblastoma amplified sequence	3.13834
GBE1	Glucan (1,4-alpha-), branching enzyme 1 (glycogen branching enzyme, Andersen disease, glycogen storage disease type IV)	2.67586
GBP1	Guanylate binding protein 1, interferon-inducible, 67kDa	3.09513
GBP1::GBP3	Guanylate binding protein 1, interferon-inducible, 67kDa::guanylate binding protein 3	3.53081
GBP6	guanylate binding protein family, member 6	3.50642
GCA	Grancalcin, EF-hand calcium binding protein	3.38698
GCC2	GRIP and coiled-coil domain containing 2	3.78423
GCKR	Glucokinase (hexokinase 4) regulator	8.1681
GCLC	Glutamate-cysteine ligase, catalytic subunit	2.42839
GCLM	Glutamate-cysteine ligase, modifier subunit	2.02792
Gcom1	GRINL1A combined protein	2
GCSH	**Glycine cleavage system protein H (aminomethyl carrier)	2.49666
GDA	Guanine deaminase	3.16017
GDEP	Gene differentially expressed in prostate	3.22657
GDF3	Growth differentiation factor 3	2.04202
GDF5	Growth differentiation factor 5 (cartilage-derived morphogenetic protein-1)	2.58471
GDF6	growth differentiation factor 6	2.75108
GDF9	Growth differentiation factor 9	2.15846
GDPD1	glycerophosphodiester phosphodiesterase domain containing 1	12.4666
GDPD2	glycerophosphodiester phosphodiesterase domain containing 2	2.01391
GEFT	RAC/CDC42 exchange factor	11.2356
GEM	GTP binding protein overexpressed in skeletal muscle	2.67586
GGH	Gamma-glutamyl hydrolase (conjugase, folylpolygammaglutamyl hydrolase)	2.75108
GGPS1	Geranylgeranyl diphosphate synthase 1	2.60268
GH1::TCAM1	Testicular cell adhesion molecule 1 homolog (mouse)::growth hormone 1	7.94474
GHR	Growth hormone receptor	2.05623
GIMAP2	GTPase, IMAP family member 2	4.89056
GIMAP5	GTPase, IMAP family member 5	2.08493
GINS3	GINS complex subunit 3 (Psf3 homolog)	2.31338
GJA1	Gap junction protein, alpha 1, 43kDa (connexin 43)	3.53081
GJA4	Gap junction protein, alpha 4, 37kDa (connexin 37)	2.01391
GJB1	Gap junction protein, beta 1, 32kDa (connexin 32, Charcot-Marie-Tooth neuropathy, X-linked)	2.14355
GJB2	Gap junction protein, beta 2, 26kDa (connexin 26)	2.02792
GJB6	Gap junction protein, beta 6 (connexin 30)	5.6962
GK	Glycerol kinase	2.47942
GKAP1	G kinase anchoring protein 1	2.01391
GLCCI1	Glucocorticoid induced transcript 1	3.70635
GLCE	UDP-glucuronic acid epimerase	2.25012
GLDC	Glycine dehydrogenase (decarboxylating)	2.90795
GLIPR1	GLI pathogenesis-related 1 (glioma)	2.12874
GLMN	**Glomulin, FKBP associated protein	2.67586
GLO1	Glyoxalase I	3.24901
GLOXD1	Glyoxalase domain containing 1	2.08493
GLP2R	Glucagon-like peptide 2 receptor	2.02792
GLRA1	Glycine receptor, alpha 1 (startle disease/hyperekplexia, stiff man syndrome)	5.38893
GLRX	Glutaredoxin (thioltransferase)	3.03143
GLRX2	Glutaredoxin 2	2.65737
GLRX5	Glutaredoxin 5 homolog (S. cerevisiae)	2.42839
GLT25D2	Glycosyltransferase 25 domain containing 2	2.49666
GLT28D1	Glycosyltransferase 28 domain containing 1	2.63902
GLT8D2	Glycosyltransferase 8 domain containing 2	2.09943
GLUL	**Glutamate-ammonia ligase (glutamine synthetase)	2.49666
GLYATL2	Glycine-N-acyltransferase-like 2	2.60268
GMCL1	Germ cell-less homolog 1 (Drosophila)	2.04202
GMFB	Glia maturation factor, beta	4.37717
GMNN	Geminin, DNA replication inhibitor	2.71321
GNAI3	Guanine nucleotide binding protein (G protein), alpha inhibiting activity polypeptide 3	2.8481
GNAS	GNAS complex locus	3.03143
GNAT2	Guanine nucleotide binding protein (G protein), alpha transducing activity polypeptide 2	4.53154
GNG10	Guanine nucleotide binding protein (G protein), gamma 10	3.36359
GNG11	Guanine nucleotide binding protein (G protein), gamma 11	2.04202
GNG12	Guanine nucleotide binding protein (G protein), gamma 12	2.51403
GNG7	Guanine nucleotide binding protein (G protein), gamma 7	2.11404
GNGT2	Guanine nucleotide binding protein (G protein), gamma transducing activity polypeptide 2	3.45815
GNL3	**Guanine nucleotide binding protein-like 3 (nucleolar)	2.20381
GNPAT	Glyceronephosphate O-acyltransferase	2.53151
GNPDA2	Glucosamine-6-phosphate deaminase 2	5.16941
GNPNAT1	Glucosamine-phosphate N-acetyltransferase 1	2.09943
GNPTAB	N-acetylglucosamine-1-phosphate transferase, alpha and beta subunits	2.44528
GNS	Glucosamine (N-acetyl)-6-sulfatase (Sanfilippo disease IIID)	2.73208
GOLGA1	**Golgi autoantigen, golgin subfamily a, 1	2.37841
GOLGA4	golgi autoantigen, golgin subfamily a, 4	10.0561
GOLGA7	Golgi autoantigen, golgin subfamily a, 7	3.22657
GOLGA8A	Golgi autoantigen, golgin subfamily a, 8A	2.31338
GOLGA8B	golgi autoantigen, golgin subfamily a, 8B	2.92817
GOLGA8E	golgi autoantigen, golgin subfamily a, 8E	2.78949
GOLGA8G	Golgi autoantigen, golgin subfamily a, 8G	2.94854
GOLGB1	Golgi autoantigen, golgin subfamily b, macrogolgin (with transmembrane signal), 1	3.45815
GOLPH3	Golgi phosphoprotein 3 (coat-protein)	2.26577
GOLPH3L	Golgi phosphoprotein 3-like	2.9897
GOLT1A	Golgi transport 1 homolog A (S. cerevisiae)	2.21914
GOLT1B	Golgi transport 1 homolog B (S. cerevisiae)	2.67586
GORASP2	Golgi reassembly stacking protein 2, 55kDa	2.25012
GP9	Glycoprotein IX (platelet)	7.83536
GPAM	Glycerol-3-phosphate acyltransferase, mitochondrial	29.2426
GPATC2	G patch domain containing 2	2.11404
GPATC4	G patch domain containing 4	2.02792
GPBP1	GC-rich promoter binding protein 1	2.44528
GPC3	Glypican 3	3.50642
GPD1L	Glycerol-3-phosphate dehydrogenase 1-like	2.62079
GPHN	Gephyrin	2.36199
GPNMB	Glycoprotein (transmembrane) nmb	3.75809
GPR110	G protein-coupled receptor 110	2.04202
GPR119	G protein-coupled receptor 119	6.86852
GPR120	G protein-coupled receptor 120	3.75809
GPR124	G protein-coupled receptor 124	2.11404
GPR125	G protein-coupled receptor 125	2.14355
GPR137C	G protein-coupled receptor 137C	3.68075
GPR155	G protein-coupled receptor 155	28.0514
GPR160	**G protein-coupled receptor 160	6.45313
GPR177	G protein-coupled receptor 177	2.58471
GPR177::LOC149224	G protein-coupled receptor 177::similar to 40S ribosomal protein S7 (S8)	3.31728
GPR178	G protein-coupled receptor 178	3.07375
GPR23	G protein-coupled receptor 23	3.34035
GPR27	G protein-coupled receptor 27	2.05623
GPR3	G protein-coupled receptor 3	11.3924
GPR37	**G protein-coupled receptor 37 (endothelin receptor type B-like)	2.51403
GPR63	G protein-coupled receptor 63	2.2974
GPR65	G protein-coupled receptor 65	3.70635
GPR81	G protein-coupled receptor 81	3.16017
GPR82	G protein-coupled receptor 82	9.57983
GPR98	G protein-coupled receptor 98	2.73208
GPRASP1	G protein-coupled receptor associated sorting protein 1	2.90795
GPRASP2	G protein-coupled receptor associated sorting protein 2	3.07375
GPRC5B	G protein-coupled receptor, family C, group 5, member B	5.06303
GPSM2	**G-protein signalling modulator 2 (AGS3-like, C. elegans)	2.15846
GRAMD1B	GRAM domain containing 1B	2.08493
GRAMD1B::LOC283157	GRAM domain containing 1B::hypothetical LOC283157	2.88786
GRAMD1C	GRAM domain containing 1C	3.07375
GRAMD2	GRAM domain containing 2	5.42642
GRAMD3	GRAM domain containing 3	3.11666
GRAP2	GRB2-related adaptor protein 2	2.58471
GRB10	Growth factor receptor-bound protein 10	3.16017
GRB14	Growth factor receptor-bound protein 14	4.19887
GREB1	GREB1 protein	10.5561
GRIA3	Glutamate receptor, ionotrophic, AMPA 3	3.16017
GRIN2A	Glutamate receptor, ionotropic, N-methyl D-aspartate 2A	2.14355
GRK4	G protein-coupled receptor kinase 4	2.80889
GRPEL2	GrpE-like 2, mitochondrial (E. coli)	2.58471
GRTP1	Growth hormone regulated TBC protein 1	2.34567
GSTA2	Glutathione S-transferase A2	3.65533
GSTM5	Glutathione S-transferase M5	2.44528
GSTO1	Glutathione S-transferase omega 1	2.18859
GSTO2	**Glutathione S-transferase omega 2	2.14355
GSTT2	**Glutathione S-transferase theta 2	2.14355
GTDC1	Glycosyltransferase-like domain containing 1	2.23457
GTF2A2	General transcription factor IIA, 2, 12kDa	3.16017
GTF2B	General transcription factor IIB	3.43426
GTF2E1	General transcription factor IIE, polypeptide 1, alpha 56kDa	2.53151
GTF2E2	General transcription factor IIE, polypeptide 2, beta 34kDa	2.26577
GTF2F2	General transcription factor IIF, polypeptide 2, 30kDa	2.94854
GTF2H1	General transcription factor IIH, polypeptide 1, 62kDa	2.71321
GTF3A	General transcription factor IIIA	2.77022
GTF3C3	General transcription factor IIIC, polypeptide 3, 102kDa	2.15846
GTPBP3	GTP binding protein 3 (mitochondrial)	2.15846
GTPBP4	GTP binding protein 4	2
GTPBP8	GTP-binding protein 8 (putative)	2.01391
GUCY2C	Guanylate cyclase 2C (heat stable enterotoxin receptor)	3.34035
GULP1	GULP, engulfment adaptor PTB domain containing 1	11.9588
GYPA	Glycophorin A (MNS blood group)	2.88786
GYPC	**Glycophorin C (Gerbich blood group)	2.92817
H19	H19, imprinted maternally expressed untranslated mRNA	2.12874
H2AFJ	H2A histone family, member J	3.34035
H2AFZ	H2A histone family, member Z	2.69447
H2AFZP2	H2A histone family, member Z, pseudogene 2	2.54912
H2-ALPHA	Alpha-tubulin isotype H2-alpha	3.01049
H3F3A	H3 histone, family 3A	2.63902
HAAO	3-hydroxyanthranilate 3,4-dioxygenase	2.02792
HAB1	B1 for mucin	2.09943
HACE1	HECT domain and ankyrin repeat containing, E3 ubiquitin protein ligase 1	3.13834
HAT1	Histone acetyltransferase 1	4.34694
HAVCR2	Hepatitis A virus cellular receptor 2	4.53154
HBBP1	Hemoglobin, beta pseudogene 1	4.99332
HBD	Hemoglobin, delta	3.05252
HBE1	Hemoglobin, epsilon 1	3.41054
HBG1	Hemoglobin, gamma A	3.73213
HBG2	hemoglobin, gamma G	4.43828
[truncated: 3,607 more rows]

## Sheet: 24 hr down
Gene symbol	Gene name	Fold change
5-HT3c2	5-HT3c2 serotonin receptor-like protein pseudogene	2.04202
A2BP1	Ataxin 2-binding protein 1	2.71321
AAK1	AP2 associated kinase 1	2.01391
AARSD1	**Alanyl-tRNA synthetase domain containing 1	2.82843
ABAT	4-aminobutyrate aminotransferase	2.8481
ABCA7	ATP-binding cassette, sub-family A (ABC1), member 7	2.75108
ABCB9	ATP-binding cassette, sub-family B (MDR/TAP), member 9	2.08493
ABCC1	ATP-binding cassette, sub-family C (CFTR/MRP), member 1	3.70635
ABCF1	ATP-binding cassette, sub-family F (GCN20), member 1	3.41054
ABHD11	abhydrolase domain containing 11	2.12874
ABHD2	Abhydrolase domain containing 2	3.78423
ABI2	Abl interactor 2	2.04202
ABL1	V-abl Abelson murine leukemia viral oncogene homolog 1	18.1261
ABL2	CDNA FLJ31718 fis, clone NT2RI2006647::V-abl Abelson murine leukemia viral oncogene homolog 2 (arg, Abelson-related gene)	3.78423
ABLIM1	Actin binding LIM protein 1	3.63008
ACAA1	Acetyl-Coenzyme A acyltransferase 1 (peroxisomal 3-oxoacyl-Coenzyme A thiolase)	2.94854
ACAA2	Acetyl-Coenzyme A acyltransferase 2 (mitochondrial 3-oxoacyl-Coenzyme A thiolase)	2.18859
ACACA	Acetyl-Coenzyme A carboxylase alpha	3.70635
ACAD10	Acyl-Coenzyme A dehydrogenase family, member 10	2.53151
ACAD11	Acyl-Coenzyme A dehydrogenase family, member 11	2
ACAT2	Acetyl-Coenzyme A acetyltransferase 2 (acetoacetyl Coenzyme A thiolase)	2.21914
ACCN1	Amiloride-sensitive cation channel 1, neuronal (degenerin)	2.96905
ACHE	Acetylcholinesterase (Yt blood group)	2.07053
ACO2	Aconitase 2, mitochondrial	2.62079
ACOT12	Acyl-CoA thioesterase 12	3.24901
ACOT7	**Acyl-CoA thioesterase 7	8.69388
ACOX1	Acyl-Coenzyme A oxidase 1, palmitoyl	2.20381
ACSM2	**Acyl-CoA synthetase medium-chain family member 2::Homo sapiens, clone IMAGE:4715175, mRNA	2.28153
ACSS2	Acyl-CoA synthetase short-chain family member 2	2.54912
ACTA1	Actin, alpha 1, skeletal muscle	4.46915
ACTA2	Actin, alpha 2, smooth muscle, aorta	2.77022
ACTB	Actin, beta	7.01285
ACTG1	Actin, gamma 1	2.88786
ACTG2	Actin, gamma 2, smooth muscle, enteric	3.05252
ACTL6B	Actin-like 6B	2.65737
ACTN4	**Actinin, alpha 4	6.82108
ACTR2	**ARP2 actin-related protein 2 homolog (yeast)	2.44528
ACVR2B	Activin A receptor, type IIB::Transcribed locus	3.13834
ACY1	Aminoacylase 1	2.23457
ADAM15	ADAM metallopeptidase domain 15 (metargidin)	4.53154
ADAM8	ADAM metallopeptidase domain 8	2.44528
ADAMTS1	**ADAM metallopeptidase with thrombospondin type 1 motif, 1::Transcribed locus	7.56846
ADAMTS13	ADAM metallopeptidase with thrombospondin type 1 motif, 13	3.20428
ADC	Arginine decarboxylase	2.34567
ADCK4	AarF domain containing kinase 4	3.29436
ADCY4	Adenylate cyclase 4	3.63008
ADCY6	Adenylate cyclase 6	3.03143
ADCYAP1R1	Adenylate cyclase activating polypeptide 1 (pituitary) receptor type I	3.50642
ADD1	Adducin 1 (alpha)	4.16986
ADM	Adrenomedullin	2.36199
ADM2	Adrenomedullin 2	11.2356
ADNP	Activity-dependent neuroprotector	2.23457
ADORA2A	Adenosine A2a receptor	2.09943
ADPRHL2	ADP-ribosylhydrolase like 2	3.55537
ADRA1B	Adrenergic, alpha-1B-, receptor	3.94493
ADRBK1	**Adrenergic, beta, receptor kinase 1	2.34567
AFARP1	AKR7 family pseudogene	2.86791
AFF2	AF4/FMR2 family, member 2	2.07053
AFF4	**AF4/FMR2 family, member 4	3.05252
AFG3L1	AFG3 ATPase family gene 3-like 1 (S. cerevisiae)	2.20381
AFG3L2	AFG3 ATPase family gene 3-like 2 (yeast)	2.18859
AGBL4	ATP/GTP binding protein-like 4	3.605
AGPAT2	1-acylglycerol-3-phosphate O-acyltransferase 2 (lysophosphatidic acid acyltransferase, beta)	2.15846
AGPAT7	1-acylglycerol-3-phosphate O-acyltransferase 7 (lysophosphatidic acid acyltransferase, eta)	4.69134
AGRIN	Agrin	2.11404
AGTRAP	Angiotensin II receptor-associated protein	2.60268
AHCTF1P	AT hook containing transcription factor 1 pseudogene	2.12874
AHCY	S-adenosylhomocysteine hydrolase	6.32033
AHCY::NM_000687	S-adenosylhomocysteine hydrolase	2.54912
AHNAK	AHNAK nucleoprotein (desmoyokin)	7.67411
AIP	Aryl hydrocarbon receptor interacting protein	2.11404
AK125832::LOC440434::TBC1D3C	TBC1 domain family, member 3C::hypothetical protein FLJ11822	2.60268
AK2	Adenylate kinase 2	2.62079
AK3L1::NM_001005353	Adenylate kinase 3-like 1	3.86375
AKAP1	A kinase (PRKA) anchor protein 1	3.01049
AKAP10	A kinase (PRKA) anchor protein 10	2.07053
AKAP12	A kinase (PRKA) anchor protein (gravin) 12	3.13834
AKAP13	**A kinase (PRKA) anchor protein 13	3.07375
AKAP2	A kinase (PRKA) anchor protein 2	2.17347
AKR1B1	Aldo-keto reductase family 1, member B1 (aldose reductase)	4.89056
AKR1C1	aldo-keto reductase family 1, member C1 (dihydrodiol dehydrogenase 1; 20-alpha (3-alpha)-hydroxysteroid dehydrogenase)	7.51618
AKR1C1::AKR1C2	Aldo-keto reductase family 1, member C2 (dihydrodiol dehydrogenase 2; bile acid binding protein; 3-alpha hydroxysteroid dehydrogenase, type III)::aldo-keto reductase family 1, member C1 (dihydrodiol dehydrogenase 1; 20-alpha (3-alpha)-hydroxysteroid dehydrogenase)	3.45815
AKR1C2	Aldo-keto reductase family 1, member C2 (dihydrodiol dehydrogenase 2; bile acid binding protein; 3-alpha hydroxysteroid dehydrogenase, type III)	3.81055
AKR7A2	Aldo-keto reductase family 7, member A2 (aflatoxin aldehyde reductase)	3.89062
AKT1	V-akt murine thymoma viral oncogene homolog 1	5.57897
AKT1S1	AKT1 substrate 1 (proline-rich)	2.18859
AKT2	V-akt murine thymoma viral oncogene homolog 2	3.91768
AKT3	V-akt murine thymoma viral oncogene homolog 3 (protein kinase B, gamma)	2.88786
AL035288::ESPNP	Espin pseudogene	2.46229
ALDH16A1	Aldehyde dehydrogenase 16 family, member A1	2.26577
ALDH1L1	Aldehyde dehydrogenase 1 family, member L1	2.90795
ALDH3A2	Aldehyde dehydrogenase 3 family, member A2	2.94854
ALDH4A1	Aldehyde dehydrogenase 4 family, member A1	2.11404
ALDOA	Aldolase A, fructose-bisphosphate	3.16017
ALKBH1	AlkB, alkylation repair homolog 1 (E. coli)	2.77022
ALKBH5	AlkB, alkylation repair homolog 5 (E. coli)	2.17347
ALOX5AP	Arachidonate 5-lipoxygenase-activating protein	2.82843
ALS2CL	ALS2 C-terminal like	5.35171
AMDHD2	Amidohydrolase domain containing 2	3.24901
AMFR	Autocrine motility factor receptor	3.01049
AMHR2	Anti-Mullerian hormone receptor, type II	4.05584
AMID	Apoptosis-inducing factor (AIF)-like mitochondrion-associated inducer of death	3.07375
AMOTL1	Angiomotin like 1	3.09513
AMPD3	Adenosine monophosphate deaminase (isoform E)	3.29436
ANAPC1	Anaphase promoting complex subunit 1	2.26577
ANAPC2	Anaphase promoting complex subunit 2	3.05252
ANGPTL4	Angiopoietin-like 4	4.92458
ANKHD1	Ankyrin repeat and KH domain containing 1	3.24901
ANKK1	ankyrin repeat and kinase domain containing 1	2.44528
ANKRD11	Ankyrin repeat domain 11	2.62079
ANKRD24	Ankyrin repeat domain 24	3.20428
ANKRD28	Ankyrin repeat domain 28	2.31338
ANKRD5	Ankyrin repeat domain 5	2.44528
ANKS3	Ankyrin repeat and sterile alpha motif domain containing 3	7.67411
ANPEP	Alanyl (membrane) aminopeptidase (aminopeptidase N, aminopeptidase M, microsomal aminopeptidase, CD13, p150)	3.03143
ANTXR2	Anthrax toxin receptor 2	2.53151
ANTXRL	anthrax toxin receptor-like	2.58471
ANXA11	Annexin A11	2.26577
ANXA5	Annexin A5	2.41162
AP1G1	Adaptor-related protein complex 1, gamma 1 subunit	6.23332
AP1M2	Adaptor-related protein complex 1, mu 2 subunit	4.59479
AP1S1	Adaptor-related protein complex 1, sigma 1 subunit	4.14106
AP1S3	Adaptor-related protein complex 1, sigma 3 subunit	5.77572
AP2A1	Adaptor-related protein complex 2, alpha 1 subunit	2.21914
AP2B1	Adaptor-related protein complex 2, beta 1 subunit	4.25748
AP2S1	Adaptor-related protein complex 2, sigma 1 subunit	4.37717
AP3D1	Adaptor-related protein complex 3, delta 1 subunit	3.91768
AP4B1	Adaptor-related protein complex 4, beta 1 subunit	2.12874
AP4E1	Adaptor-related protein complex 4, epsilon 1 subunit	2.07053
APAF1	Apoptotic peptidase activating factor	2.62079
APBB2	Amyloid beta (A4) precursor protein-binding, family B, member 2 (Fe65-like)	4.65893
APC2	Adenomatosis polyposis coli 2	2.58471
APEH	N-acylaminoacyl-peptide hydrolase	2.60268
APH1A	Anterior pharynx defective 1 homolog A (C. elegans)	2.44528
API5	Apoptosis inhibitor 5	3.81055
APLP2	Amyloid beta (A4) precursor-like protein 2	5.46416
APOBEC3C	apolipoprotein B mRNA editing enzyme, catalytic polypeptide-like 3C	3.20428
APOL1	Apolipoprotein L, 1	2.63902
APP	Amyloid beta (A4) precursor protein (peptidase nexin-II, Alzheimer disease)::Transcribed locus, strongly similar to NP_958816.1 amyloid beta A4 protein precursor, isoform b; protease nexin-II; amyloid beta-peptide; amyloid of aging and Alzheimer disease; Alzheimer disease 1; c	10.1261
AQP12A	Aquaporin 12A	2.02792
ARAF	V-raf murine sarcoma 3611 viral oncogene homolog	3.45815
ARF5	ADP-ribosylation factor 5	2.11404
ARFIP2	ADP-ribosylation factor interacting protein 2 (arfaptin 2)	2.26577
ARFRP1	ADP-ribosylation factor related protein 1	2.25012
ARHGAP1	Rho GTPase activating protein 1	2.80889
ARHGAP10	Rho GTPase activating protein 10	2.20381
ARHGAP17	Rho GTPase activating protein 17	2.39496
ARHGAP19	Rho GTPase activating protein 19	2.34567
ARHGAP27	Rho GTPase activating protein 27	2.21914
ARHGAP4	Rho GTPase activating protein 4	2.65737
ARHGDIA	Rho GDP dissociation inhibitor (GDI) alpha	2.58471
ARHGEF1	Rho guanine nucleotide exchange factor (GEF) 1	2.46229
ARHGEF12	Rho guanine nucleotide exchange factor (GEF) 12	4.31691
ARID1B	AT rich interactive domain 1B (SWI1-like)	3.22657
ARL10	ADP-ribosylation factor-like 10	2.08493
ARL6IP2	ADP-ribosylation factor-like 6 interacting protein 2	2.49666
ARL6IP4	ADP-ribosylation-like factor 6 interacting protein 4	2.71321
ARL8A	ADP-ribosylation factor-like 8A	2.42839
ARMCX5	armadillo repeat containing, X-linked 5	3.24901
ARNT	Aryl hydrocarbon receptor nuclear translocator	2.42839
ARPC1B	Actin related protein 2/3 complex, subunit 1B, 41kDa::Immunoglobulin lambda light chain (IGL@)	2.63902
ARRDC1	Arrestin domain containing 1	3.31728
ARSA	Arylsulfatase A	2.34567
ASAHL	N-acylsphingosine amidohydrolase (acid ceramidase)-like::Transcribed locus, moderately similar to NP_080248.1 N-acylsphingosine amidohydrolase (acid ceramidase)-like [Mus musculus]	3.50642
ASB7	Ankyrin repeat and SOCS box-containing 7	2.88786
ASCC2	Activating signal cointegrator 1 complex subunit 2	3.83706
ASCC3L1	**Activating signal cointegrator 1 complex subunit 3-like 1	3.86375
ASF1B	ASF1 anti-silencing function 1 homolog B (S. cerevisiae)	2.44528
ASL	Argininosuccinate lyase	4.25748
ASNA1	**ArsA arsenite transporter, ATP-binding, homolog 1 (bacterial)	2.69447
ASPHD1	Aspartate beta-hydroxylase domain containing 1	2.23457
ATE1	Arginyltransferase 1	3.36359
ATF4	Activating transcription factor 4 (tax-responsive enhancer element B67)	3.09513
ATF5	Activating transcription factor 5	2.56685
ATF6	Activating transcription factor 6	2.28153
ATF7	**Activating transcription factor 7	2.09943
ATG16L1	ATG16 autophagy related 16-like 1 (S. cerevisiae)	3.24901
ATG4A	ATG4 autophagy related 4 homolog A (S. cerevisiae)	2.80889
ATG4D	ATG4 autophagy related 4 homolog D (S. cerevisiae)	2.01391
ATG9A	ATG9 autophagy related 9 homolog A (S. cerevisiae)	2.41162
ATM	**Ataxia telangiectasia mutated (includes complementation groups A, C and D)	2.21914
ATN1	Atrophin 1	4.62675
ATP11A	**ATPase, Class VI, type 11A	3.18215
ATP13A1	ATPase type 13A1	2.31338
ATP13A2	ATPase type 13A2	3.70635
ATP2B4	ATPase, Ca++ transporting, plasma membrane 4	3.81055
ATP5D	ATP synthase, H+ transporting, mitochondrial F1 complex, delta subunit	2.63902
ATP6V0A1	ATPase, H+ transporting, lysosomal V0 subunit a1	2.62079
ATP6V0D1	ATPase, H+ transporting, lysosomal 38kDa, V0 subunit d1	4.59479
ATP8B1	ATPase, Class I, type 8B, member 1::Transcribed locus, strongly similar to NP_005594.1 ATPase, Class I, type 8B, member 1; familial intrahepatic cholestasis 1, (progressive, Byler disease and benign recurrent); ATPase ,Class I, type 8B,	2.86791
ATP9B	ATPase, Class II, type 9B	2.80889
ATRN	Attractin	3.05252
ATXN7L1	Ataxin 7-like 1	2.51403
ATXN7L2	ataxin 7-like 2	3.03143
ATXN7L3	Ataxin 7-like 3	2.37841
AUP1	Ancient ubiquitous protein 1	2.51403
AURKAIP1	Aurora kinase A interacting protein 1	2.21914
AVIL	Advillin	7.01285
AVP	Arginine vasopressin (neurophysin II, antidiuretic hormone, diabetes insipidus, neurohypophyseal)	2.2974
AVPI1	Arginine vasopressin-induced 1	2
AYP1	AYP1 protein	4.99332
AZI1	5-azacytidine induced 1	3.36359
B3GAT3	**Beta-1,3-glucuronyltransferase 3 (glucuronosyltransferase I)	5.85634
B3GNT3	UDP-GlcNAc:betaGal beta-1,3-N-acetylglucosaminyltransferase 3	3.94493
B3GNT4	UDP-GlcNAc:betaGal beta-1,3-N-acetylglucosaminyltransferase 4	2.09943
B4GALT1	UDP-Gal:betaGlcNAc beta 1,4- galactosyltransferase, polypeptide 1	2.39496
B4GALT2	UDP-Gal:betaGlcNAc beta 1,4- galactosyltransferase, polypeptide 2	2.92817
B4GALT3	UDP-Gal:betaGlcNAc beta 1,4- galactosyltransferase, polypeptide 3	3.29436
B4GALT7	Xylosylprotein beta 1,4-galactosyltransferase, polypeptide 7 (galactosyltransferase I)	2.04202
BAD	BCL2-antagonist of cell death	3.53081
BAIAP2	BAI1-associated protein 2	3.63008
BAK1	BCL2-antagonist/killer 1	2.90795
BANF1	Barrier to autointegration factor 1	2.14355
BAP1	BRCA1 associated protein-1 (ubiquitin carboxy-terminal hydrolase)	2.65737
BAT1	HLA-B associated transcript 1	3.24901
BAT2	HLA-B associated transcript 2	2.17347
BAT2D1	BAT2 domain containing 1	3.89062
BAT3	HLA-B associated transcript 3	2.25012
BAX	BCL2-associated X protein	2.07053
BBC3	BCL2 binding component 3	2.25012
BBS4	Bardet-Biedl syndrome 4	3.18215
BCAM	basal cell adhesion molecule (Lutheran blood group)	2.37841
BCAP31	B-cell receptor-associated protein 31	8.45614
BCAR1	Breast cancer anti-estrogen resistance 1	2.18859
BCAT2	Branched chain aminotransferase 2, mitochondrial	2.54912
BCDIN3	Bin3, bicoid-interacting 3, homolog (Drosophila)	2.05623
BCKDK	Branched chain ketoacid dehydrogenase kinase	3.38698
BCL2L1	BCL2-like 1	5.46416
BCL2L13	BCL2-like 13 (apoptosis facilitator)	2.96905
BCL7B	B-cell CLL/lymphoma 7B	2.71321
BCL7C	B-cell CLL/lymphoma 7C	2.28153
BCR	Breakpoint cluster region	4.14106
BCR/TCR_IGHV(III)-5-1	BCR/TCR^IGHV(III)-5-1	2.05623
BCR/TCR_IGHV1/OR15-9	BCR/TCR^IGHV1/OR15-9	2.44528
BCR/TCR_IGHV3/OR16-11	BCR/TCR^IGHV3/OR16-11	3.38698
BCR/TCR_IGKV1/OR2-108	BCR/TCR^IGKV1/OR2-108	2.58471
BCR/TCR_IGKV1D-12	BCR/TCR^IGKV1D-12	2.12874
BCR::SHFM3P1	Breakpoint cluster region::split hand/foot malformation (ectrodactyly) type 3 pseudogene 1	6.36429
BCS1L	BCS1-like (yeast)	2.26577
BFAR	**Bifunctional apoptosis regulator	3.18215
BHLHB2	Basic helix-loop-helix domain containing, class B, 2	3.73213
BICD2	Bicaudal D homolog 2 (Drosophila)	10.1965
BIN3	Bridging integrator 3	2.34567
BLCAP	Bladder cancer associated protein	3.05252
BLOC1S3	biogenesis of lysosome-related organelles complex-1, subunit 3	2.39496
BMP1	Bone morphogenetic protein 1	4.05584
BMP2	Bone morphogenetic protein 2	2.42839
BMP2KL	BMP2 inducible kinase-like	2.34567
BOK	BCL2-related ovarian killer	2.51403
BOLL	Bol, boule-like (Drosophila)	2.15846
BPIL3	bactericidal/permeability-increasing protein-like 3	3.81055
BRD4	Bromodomain containing 4	2.69447
BRF1	**BRF1 homolog, subunit of RNA polymerase III transcription initiation factor IIIB (S. cerevisiae)	3.07375
BRI3BP	BRI3 binding protein	3.89062
BRMS1	Breast cancer metastasis suppressor 1	4.11246
BRSK2	BR serine/threonine kinase 2	2.20381
BRUNOL4	Bruno-like 4, RNA binding protein (Drosophila)	2.47942
BSG	Basigin (Ok blood group)	2.07053
BTBD2	BTB (POZ) domain containing 2	2.75108
BTBD9	BTB (POZ) domain containing 9	3.24901
BTN2A3	Butyrophilin, subfamily 2, member A3	2.15846
BTNL9	Butyrophilin-like 9	3.29436
BTRC	Beta-transducin repeat containing	3.20428
C1QL1	Complement component 1, q subcomponent-like 1	2.63902
C1QL4	complement component 1, q subcomponent-like 4	2.42839
C1S	Complement component 1, s subcomponent	2.78949
CA11	Carbonic anhydrase XI	3.09513
CA2	Carbonic anhydrase II	4.22807
CABP1	Calcium binding protein 1 (calbrain)	2.41162
CACNA1A	Calcium channel, voltage-dependent, P/Q type, alpha 1A subunit	5.27803
CACNA1C	Calcium channel, voltage-dependent, L type, alpha 1C subunit	2.37841
CALML3	Calmodulin-like 3	2.37841
CALR	Calreticulin	4
CALU	Calumenin::Full-length cDNA clone CS0DI064YO02 of Placenta Cot 25-normalized of Homo sapiens (human)	2.41162
CAMK1D	Calcium/calmodulin-dependent protein kinase ID	3.09513
CAMK2G	Calcium/calmodulin-dependent protein kinase (CaM kinase) II gamma	3.68075
CAMSAP1	Calmodulin regulated spectrin-associated protein 1	4.92458
CAPG	Capping protein (actin filament), gelsolin-like	2.08493
CAPN11	Calpain 11	2.56685
CARD10	Caspase recruitment domain family, member 10	2.56685
CARD11	Caspase recruitment domain family, member 11	2.51403
CASP6	caspase 6, apoptosis-related cysteine peptidase	2.8481
CAST	Calpastatin	3.86375
CATSPER3	cation channel, sperm associated 3	3.83706
CAV3	Caveolin 3	2.02792
CBARA1	Calcium binding atopy-related autoantigen 1	2.04202
CBFA2T3	Core-binding factor, runt domain, alpha subunit 2; translocated to, 3	2.02792
CBL	Cas-Br-M (murine) ecotropic retroviral transforming sequence	3.43426
CBLC	Cas-Br-M (murine) ecotropic retroviral transforming sequence c	3.38698
CBX5	**Chromobox homolog 5 (HP1 alpha homolog, Drosophila)	2.49666
CCDC24	Coiled-coil domain containing 24	2.54912
CCDC80	Coiled-coil domain containing 80	2.62079
CCDC86	Coiled-coil domain containing 86	3.70635
CCHCR1	Coiled-coil alpha-helical rod protein 1	5.20537
CCL3L1	**Chemokine (C-C motif) ligand 3-like 1	2.41162
CCL4	Chemokine (C-C motif) ligand 4	2.28153
CCM2	Cerebral cavernous malformation 2	3.5801
CCND1	Cyclin D1	3.78423
CCNG2	Cyclin G2	3.16017
CCNL1	Cyclin L1	3.5801
CCR7	Chemokine (C-C motif) receptor 7	2.90795
CCRK	Cell cycle related kinase	2.02792
CCRN4L	CCR4 carbon catabolite repression 4-like (S. cerevisiae)	2.86791
CCS	Copper chaperone for superoxide dismutase	2.18859
CD109	CD109 molecule	2.36199
CD151	CD151 antigen (Raph blood group)	5.42642
CD276	CD276 molecule	3.18215
CD2BP2	CD2 (cytoplasmic tail) binding protein 2	5.1337
CD300A	CD300a molecule	2.34567
CD37	CD37 molecule	3.4822
CD40	CD40 molecule, TNF receptor superfamily member 5	2.60268
CD44	CD44 molecule (Indian blood group)	6.58873
CD82	CD82 molecule	4.72397
CD99L2	CD99 molecule-like 2	2.05623
CDC14B	**CDC14 cell division cycle 14 homolog B (S. cerevisiae)	2.17347
CDC20	CDC20 cell division cycle 20 homolog (S. cerevisiae)	2.60268
CDC25A	Cell division cycle 25A	2.62079
CDC2L1::CDC2L2::NM_033536	Cell division cycle 2-like 2 (PITSLRE proteins)::cell division cycle 2-like 1 (PITSLRE proteins)	2.25012
CDC34	Cell division cycle 34	2.88786
CDC37	CDC37 cell division cycle 37 homolog (S. cerevisiae)	3.18215
CDC42BPB	CDC42 binding protein kinase beta (DMPK-like)	2.8481
CDC42EP2	CDC42 effector protein (Rho GTPase binding) 2	2.14355
CDC42EP5	CDC42 effector protein (Rho GTPase binding) 5	3.91768
CDC91L1	CDC91 cell division cycle 91-like 1 (S. cerevisiae)	2.17347
CDCP1	CUB domain containing protein 1	7.56846
CDH24	Cadherin-like 24	2.07053
CDH3::ZFP90	Cadherin 3, type 1, P-cadherin (placental)::Zinc finger protein 90 homolog (mouse)	2.01391
CDIPT	CDP-diacylglycerol--inositol 3-phosphatidyltransferase (phosphatidylinositol synthase)	2.82843
CDK4	Cyclin-dependent kinase 4	2.01391
CDKN1A	Cyclin-dependent kinase inhibitor 1A (p21, Cip1)	2.09943
CDKN1C	Cyclin-dependent kinase inhibitor 1C (p57, Kip2)	2.67586
CDKN2D	Cyclin-dependent kinase inhibitor 2D (p19, inhibits CDK4)	2.49666
CEACAM20	carcinoembryonic antigen-related cell adhesion molecule 20	2.11404
CECR2	Cat eye syndrome chromosome region, candidate 2	3.65533
CEECAM1	Cerebral endothelial cell adhesion molecule 1	2.75108
CEND1	Cell cycle exit and neuronal differentiation 1	2.05623
CENPT	Centromere protein T	2.12874
CENTD2	Centaurin, delta 2	3.55537
CENTG3	centaurin, gamma 3	2.2974
CEP164	Centrosomal protein 164kDa	2.32947
CES2	Carboxylesterase 2 (intestine, liver)	2.02792
CFTR	Cystic fibrosis transmembrane conductance regulator, ATP-binding cassette (sub-family C, member 7)	2.32947
CGB::NM_033183	Chorionic gonadotropin, beta polypeptide	3.03143
CHAD	Chondroadherin	2.07053
CHD2	Chromodomain helicase DNA binding protein 2	2.58471
CHD3	Chromodomain helicase DNA binding protein 3	3.09513
CHEK1	CHK1 checkpoint homolog (S. pombe)	2.07053
CHFR	Checkpoint with forkhead and ring finger domains	2.62079
CHMP2A	Chromatin modifying protein 2A	2.47942
CHMP7	CHMP family, member 7	3.605
CHRNB2	Cholinergic receptor, nicotinic, beta 2 (neuronal)::Transcribed locus, strongly similar to NP_000739.1 cholinergic receptor, nicotinic, beta polypeptide 2 (neuronal) [Homo sapiens]	2.01391
CHRND	Cholinergic receptor, nicotinic, delta	2.90795
CIB3	Calcium and integrin binding family member 3	2.47942
CITED4	Cbp/p300-interacting transactivator, with Glu/Asp-rich carboxy-terminal domain, 4	3.43426
CKAP1	Cytoskeleton associated protein 1	2.47942
CKAP5	Cytoskeleton associated protein 5	3.68075
CLCF1	CRLF1 associated cytokine-like factor 1	2.42839
CLCN5	Chloride channel 5 (nephrolithiasis 2, X-linked, Dent disease)	2.08493
CLDN4	claudin 4	5.1337
CLDN5	Claudin 5 (transmembrane protein deleted in velocardiofacial syndrome)	2.04202
CLDND2	Claudin domain containing 2	2.54912
CLIC1	Chloride intracellular channel 1	2.15846
CLIC3	Chloride intracellular channel 3	2.58471
CLINT1	Clathrin interactor 1::Transcribed locus	3.09513
CLK3	CDC-like kinase 3	2.94854
CLN3	Ceroid-lipofuscinosis, neuronal 3, juvenile (Batten, Spielmeyer-Vogt disease)	2.23457
CLN6	Ceroid-lipofuscinosis, neuronal 6, late infantile, variant	2.08493
CLN8	Ceroid-lipofuscinosis, neuronal 8 (epilepsy, progressive with mental retardation)	3.53081
CLPB	ClpB caseinolytic peptidase B homolog (E. coli)	2.49666
CLPP	ClpP caseinolytic peptidase, ATP-dependent, proteolytic subunit homolog (E. coli)	2.18859
CLSTN1	Calsyntenin 1	4.43828
CLTA	Clathrin, light polypeptide (Lca)	2.41162
CLTB	Clathrin, light polypeptide (Lcb)	2.88786
CLTCL1	Clathrin, heavy polypeptide-like 1	2.53151
CMIP	C-Maf-inducing protein	5.24157
CMTM4	CKLF-like MARVEL transmembrane domain containing 4	2.49666
CMTM7	CKLF-like MARVEL transmembrane domain containing 7	2.05623
CNGA4	cyclic nucleotide gated channel alpha 4	2.25012
CNN2	calponin 2	4.53154
CNN2::GRIN3B	calponin 2::glutamate receptor, ionotropic, N-methyl-D-aspartate 3B	3.38698
COL12A1	Collagen, type XII, alpha 1	4.46915
COL16A1	Collagen, type XVI, alpha 1	3.07375
COL4A2	Collagen, type IV, alpha 2	2.44528
COLQ	Collagen-like tail subunit (single strand of homotrimer) of asymmetric acetylcholinesterase	2.32947
COMMD5	COMM domain containing 5	2.96905
COMMD7	COMM domain containing 7	3.20428
COMMD9	COMM domain containing 9	4.22807
COPE	Coatomer protein complex, subunit epsilon	3.11666
COPG	Coatomer protein complex, subunit gamma	2.67586
COPZ2	Coatomer protein complex, subunit zeta 2	2.01391
COQ6	Coenzyme Q6 homolog, monooxygenase (S. cerevisiae)	3.91768
CORO1A	Coronin, actin binding protein, 1A	2.67586
CORO1B	Coronin, actin binding protein, 1B	2.20381
CORO2A	Coronin, actin binding protein, 2A	2.56685
CORO6	Coronin 6	2.63902
COVA1	Cytosolic ovarian carcinoma antigen 1	3.50642
COX6A2	Cytochrome c oxidase subunit VIa polypeptide 2	3.34035
CPAMD8	C3 and PZP-like, alpha-2-macroglobulin domain containing 8	2.17347
CPNE1	Copine I	3.07375
CPNE2	Copine II	3.45815
CPSF2	Cleavage and polyadenylation specific factor 2, 100kDa	2.01391
CPSF3L	Cleavage and polyadenylation specific factor 3-like	2.32947
CRABP2	Cellular retinoic acid binding protein 2	2.63902
CRAT	Carnitine acetyltransferase	2.15846
CRB2	crumbs homolog 2 (Drosophila)	3.70635
CRB3	Crumbs homolog 3 (Drosophila)	2.65737
CREB3	CAMP responsive element binding protein 3	5.02805
CRK	Transcribed locus::V-crk sarcoma virus CT10 oncogene homolog (avian)	4.08405
CRSP7	Cofactor required for Sp1 transcriptional activation, subunit 7, 70kDa	2.02792
CRTC1	CREB regulated transcription coactivator 1	2.62079
CS	Citrate synthase	3.07375
CSF3R	Colony stimulating factor 3 receptor (granulocyte)	6.72717
CSNK1D	Casein kinase 1, delta	3.97237
CSNK1E	Casein kinase 1, epsilon	2.02792
CSNK1G1	Casein kinase 1, gamma 1	3.29436
CSNK1G2	Casein kinase 1, gamma 2	2.88786
CSNK2A2	Casein kinase 2, alpha prime polypeptide	4.43828
CSRP1	Cysteine and glycine-rich protein 1	6.9163
CSRP2BP	CSRP2 binding protein	3.22657
CST4	Cystatin S	6.27667
CSTF2	Cleavage stimulation factor, 3' pre-RNA, subunit 2, 64kDa	2.08493
CTAGEP	CTAGE family pseudogene	2.36199
CTF8	Chromosome transmission fidelity factor 8 homolog (S. cerevisiae)	2.8481
CTNNBL1	Catenin, beta like 1	4.56305
CTNND1	Catenin (cadherin-associated protein), delta 1	5.9794
CTRC	Chymotrypsin C (caldecrin)	2.36199
CTSD	Cathepsin D (lysosomal aspartyl peptidase)	3.09513
CTSL	Cathepsin L	2.32947
CTTN	Cortactin	3.53081
CUGBP1	CUG triplet repeat, RNA binding protein 1	2.2974
CUL7	Cullin 7	2.20381
CUTL1	**Cut-like 1, CCAAT displacement protein (Drosophila)	2.58471
CX40.1	Connexin40.1	2.49666
CXorf38	Chromosome X open reading frame 38	2.07053
CXXC1	CXXC finger 1 (PHD domain)	2.2974
CXYorf10	Chromosome X and Y open reading frame 10	2.08493
CYB5D2	Cytochrome b5 domain containing 2	2.11404
CYB5R3	Cytochrome b5 reductase 3	2.15846
CYGB	Cytoglobin	2.32947
CYLN2	cytoplasmic linker 2	3.68075
CYP20A1	Cytochrome P450, family 20, subfamily A, polypeptide 1	2.73208
CYP2A7	**Cytochrome P450, family 2, subfamily A, polypeptide 7	2.53151
CYP2A7P1	cytochrome P450, family 2, subfamily A, polypeptide 7 pseudogene 1	3.53081
CYP2D6	Cytochrome P450, family 2, subfamily D, polypeptide 6	2.37841
CYP4A11	Cytochrome P450, family 4, subfamily A, polypeptide 11	2.32947
DAB2IP	DAB2 interacting protein	3.05252
DAG1	Dystroglycan 1 (dystrophin-associated glycoprotein 1)	4
DALRD3	DALR anticodon binding domain containing 3	2.07053
DAPK3	Death-associated protein kinase 3	2.34567
DBN1	Drebrin 1	3.50642
DBNDD2	Dysbindin (dystrobrevin binding protein 1) domain containing 2	2.08493
DCLRE1C	DNA cross-link repair 1C (PSO2 homolog, S. cerevisiae)	2.39496
DCP1B	DCP1 decapping enzyme homolog B (S. cerevisiae)	2.67586
DCTN1	Dynactin 1 (p150, glued homolog, Drosophila)	3.68075
DCUN1D3	DCN1, defective in cullin neddylation 1, domain containing 3 (S. cerevisiae)	4.08405
DDB2	**Damage-specific DNA binding protein 2, 48kDa	4.25748
DDR1	Discoidin domain receptor family, member 1	2.14355
DDX19B	DEAD (Asp-Glu-Ala-As) box polypeptide 19B	2.12874
DDX23	DEAD (Asp-Glu-Ala-Asp) box polypeptide 23	2.46229
DDX31	DEAD (Asp-Glu-Ala-Asp) box polypeptide 31	2.41162
DDX41	DEAD (Asp-Glu-Ala-Asp) box polypeptide 41	2.23457
DDX49	DEAD (Asp-Glu-Ala-Asp) box polypeptide 49	2.17347
DDX50	DEAD (Asp-Glu-Ala-Asp) box polypeptide 50	2.01391
DDX6	DEAD (Asp-Glu-Ala-Asp) box polypeptide 6	3.86375
DEDD	**Death effector domain containing	2.46229
DES	Desmin	3.38698
DGAT1	Diacylglycerol O-acyltransferase homolog 1 (mouse)	2.01391
DGCR14	DiGeorge syndrome critical region gene 14	2.34567
DGCR2	DiGeorge syndrome critical region gene 2	2.20381
DGCR5	DiGeorge syndrome critical region gene 5 (non-coding)	2.07053
DGKA	Diacylglycerol kinase, alpha 80kDa	2.02792
DGKD	Diacylglycerol kinase, delta 130kDa	2.32947
DGKZ	Diacylglycerol kinase, zeta 104kDa	2.82843
DGUOK	Deoxyguanosine kinase	2.09943
DHDDS	Dehydrodolichyl diphosphate synthase	2.8481
DHPS	Deoxyhypusine synthase	2.41162
DHRS1	Dehydrogenase/reductase (SDR family) member 1	4.72397
DHRS10	Dehydrogenase/reductase (SDR family) member 10	2.82843
DHX32	DEAH (Asp-Glu-Ala-His) box polypeptide 32	2.54912
DHX38	DEAH (Asp-Glu-Ala-His) box polypeptide 38	3.20428
DHX9	DEAH (Asp-Glu-Ala-His) box polypeptide 9	3.91768
DIABLO	Diablo homolog (Drosophila)	2.37841
DIAPH1	Diaphanous homolog 1 (Drosophila)	4.02782
DICER1	Dicer1, Dcr-1 homolog (Drosophila)	2.44528
DIP2A	DIP2 disco-interacting protein 2 homolog A (Drosophila)	3.16017
DKFZp434I1020::LOC441735	hypothetical protein DKFZp434I1020::similar to hypothetical protein DKFZp434I1020	3.11666
DKFZp434N035	**Hypothetical protein DKFZp434N035	3.70635
DKFZP564O0523::MGC16142	Hypothetical protein DKFZp564O0523::Hypothetical protein MGC16142	9.57983
DKFZp686O24166	Hypothetical protein DKFZp686O24166	2.02792
DKFZP761H1710	Hypothetical protein DKFZp761H1710	2.15846
DKFZp761I2123	**Hypothetical protein DKFZp761I2123	2.15846
DKK3	Dickkopf homolog 3 (Xenopus laevis)	2.21914
DKKL2	dickkopf-like 2	2.25012
DLG3	Discs, large homolog 3 (neuroendocrine-dlg, Drosophila)	2.77022
DLG4	Discs, large homolog 4 (Drosophila)	2.23457
DLGAP4	Discs, large (Drosophila) homolog-associated protein 4	2.42839
DMAP1	DNA methyltransferase 1 associated protein 1	2.23457
DMRTA2	DMRT-like family A2	3.91768
DNAI1	Dynein, axonemal, intermediate polypeptide 1	3.27161
DNAJA2	**DnaJ (Hsp40) homolog, subfamily A, member 2	2.2974
DNAJB1	**DnaJ (Hsp40) homolog, subfamily B, member 1	5.20537
DNAJB12	DnaJ (Hsp40) homolog, subfamily B, member 12	2.88786
DNAJB2	DnaJ (Hsp40) homolog, subfamily B, member 2	2.60268
DNAJC11	DnaJ (Hsp40) homolog, subfamily C, member 11	4.02782
DNAJC3	DnaJ (Hsp40) homolog, subfamily C, member 3	2.25012
DNAJC4	DnaJ (Hsp40) homolog, subfamily C, member 4	3.43426
DNAJC5	DnaJ (Hsp40) homolog, subfamily C, member 5	4.37717
DNAJC9::KIAA0974	DnaJ (Hsp40) homolog, subfamily C, member 9::KIAA0974	4.40762
DNASE1	Deoxyribonuclease I	2.09943
DNASE2	Deoxyribonuclease II, lysosomal	2.01391
DNM1	Dynamin 1	2.46229
DNM1DN15@	DNM1 duplicon 15 cluster	3.16017
DNM2	Dynamin 2	3.78423
DNMT3A	DNA (cytosine-5-)-methyltransferase 3 alpha	2.92817
DOCK5	Dedicator of cytokinesis 5	2.42839
DOHH	Deoxyhypusine hydroxylase/monooxygenase	2.42839
DOLPP1	Dolichyl pyrophosphate phosphatase 1	3.05252
DPAGT1	Dolichyl-phosphate (UDP-N-acetylglucosamine) N-acetylglucosaminephosphotransferase 1 (GlcNAc-1-P transferase)	2.60268
DPEP1	dipeptidase 1 (renal)	2.21914
DPEP2	Dipeptidase 2	2.01391
DPM2	Dolichyl-phosphate mannosyltransferase polypeptide 2, regulatory subunit	2.08493
DPP3	Dipeptidyl-peptidase 3	5.6962
DPP7	Dipeptidyl-peptidase 7	2.46229
DPP9	Dipeptidyl-peptidase 9	4.25748
DPY19L1	Dpy-19-like 1 (C. elegans)	2.05623
DPYSL4	Dihydropyrimidinase-like 4	2.34567
DRG2	Developmentally regulated GTP binding protein 2	2.26577
DSCR1L2	Down syndrome critical region gene 1-like 2	2.90795
DSCR3	Down syndrome critical region gene 3	3.31728
DSG2	Desmoglein 2	6.06287
DSG3	Desmoglein 3 (pemphigus vulgaris antigen)	3.94493
DTNB	Dystrobrevin, beta	2.46229
DTX2	Deltex homolog 2 (Drosophila)	2.77022
DTYMK	Deoxythymidylate kinase (thymidylate kinase)	2.58471
DUS3L	Dihydrouridine synthase 3-like (S. cerevisiae)	2.41162
DUSP10	Dual specificity phosphatase 10	3.16017
DUSP22	Dual specificity phosphatase 22	3.09513
DUSP4	Dual specificity phosphatase 4	3.31728
DUSP7	Dual specificity phosphatase 7	2.94854
DVL1	Dishevelled, dsh homolog 1 (Drosophila)	2.51403
DVL2	Dishevelled, dsh homolog 2 (Drosophila)	2.04202
DYRK1A	Dual-specificity tyrosine-(Y)-phosphorylation regulated kinase 1A	2.26577
DYRK2	Dual-specificity tyrosine-(Y)-phosphorylation regulated kinase 2	2.92817
DYSF	Dysferlin, limb girdle muscular dystrophy 2B (autosomal recessive)	2.42839
DYSFIP1	dysferlin interacting protein 1 (toonin)	2.18859
E2F4	E2F transcription factor 4, p107/p130-binding	3.07375
E4F1	E4F transcription factor 1	2.09943
EARS2	Glutamyl-tRNA synthetase 2 (mitochondrial)(putative)	2.71321
ECE1	Endothelin converting enzyme 1	2.69447
ECGF1	Endothelial cell growth factor 1 (platelet-derived)	2.58471
ECHDC2	Enoyl Coenzyme A hydratase domain containing 2	2.04202
ECM1	Extracellular matrix protein 1	4.22807
EDARADD	EDAR-associated death domain	17.8766
EDEM2	ER degradation enhancer, mannosidase alpha-like 2	4.16986
EDG4	Endothelial differentiation, lysophosphatidic acid G-protein-coupled receptor, 4	4.62675
EDG8	Endothelial differentiation, sphingolipid G-protein-coupled receptor, 8	2.32947
EEF1D	Eukaryotic translation elongation factor 1 delta (guanine nucleotide exchange protein)	3.89062
EEF2	Eukaryotic translation elongation factor 2	3.34035
EEF2K	Eukaryotic elongation factor-2 kinase	2.07053
EEFSEC	Eukaryotic elongation factor, selenocysteine-tRNA-specific	2.14355
EFNA4	Ephrin-A4	2.31338
EFS	Embryonal Fyn-associated substrate	2.20381
EFTUD2	Elongation factor Tu GTP binding domain containing 2	2.26577
EGFL9	EGF-like-domain, multiple 9	2.04202
EGFR	**Epidermal growth factor receptor (erythroblastic leukemia viral (v-erb-b) oncogene homolog, avian)	13.3614
EGLN2	Egl nine homolog 2 (C. elegans)	2.54912
EHBP1L1	EH domain binding protein 1-like 1	2.37841
EHD2	EH-domain containing 2	2.11404
EI24	Etoposide induced 2.4 mRNA	2.47942
EIF2AK3	**Eukaryotic translation initiation factor 2-alpha kinase 3	2.21914
EIF2AK4	Eukaryotic translation initiation factor 2 alpha kinase 4	3.97237
EIF2B1	Eukaryotic translation initiation factor 2B, subunit 1 alpha, 26kDa	2.75108
EIF2B4	Eukaryotic translation initiation factor 2B, subunit 4 delta, 67kDa	4.34694
EIF2C3	Eukaryotic translation initiation factor 2C, 3	2.44528
EIF2S1	Eukaryotic translation initiation factor 2, subunit 1 alpha, 35kDa	3.16017
EIF3S2	Eukaryotic translation initiation factor 3, subunit 2 beta, 36kDa	3.83706
EIF3S6IP	Eukaryotic translation initiation factor 3, subunit 6 interacting protein	3.13834
EIF3S7	Eukaryotic translation initiation factor 3, subunit 7 zeta, 66/67kDa	2.34567
EIF3S9	Eukaryotic translation initiation factor 3, subunit 9 eta, 116kDa	3.31728
EIF4A1	Eukaryotic translation initiation factor 4A, isoform 1	2.18859
EIF4A1::Y11161	Eukaryotic translation initiation factor 4A, isoform 1	2.21914
EIF4A2::L07384	Eukaryotic translation initiation factor 4A, isoform 2	2.78949
EIF4E3	Eukaryotic translation initiation factor 4E member 3	3.5801
EIF4G1	Eukaryotic translation initiation factor 4 gamma, 1	2.86791
EIF5	Eukaryotic translation initiation factor 5	2.75108
EIF5A	Eukaryotic translation initiation factor 5A	2.32947
ELAC2	ElaC homolog 2 (E. coli)	5.31474
ELAVL1	**ELAV (embryonic lethal, abnormal vision, Drosophila)-like 1 (Hu antigen R)	4.02782
ELAVL3	ELAV (embryonic lethal, abnormal vision, Drosophila)-like 3 (Hu antigen C)	2.01391
ELF3	E74-like factor 3 (ets domain transcription factor, epithelial-specific )	2.01391
ELMO3	Engulfment and cell motility 3	2.46229
ELOVL1	Elongation of very long chain fatty acids (FEN1/Elo2, SUR4/Elo3, yeast)-like 1	6.23332
EMD	Emerin (Emery-Dreifuss muscular dystrophy)	2.02792
EML2	Echinoderm microtubule associated protein like 2	2.41162
EML3	Echinoderm microtubule associated protein like 3	2.41162
EMP3	Epithelial membrane protein 3	2.01391
ENC1	Ectodermal-neural cortex (with BTB-like domain)	2.32947
ENG	Endoglin (Osler-Rendu-Weber syndrome 1)	4.78991
ENO1	Enolase 1, (alpha)	3.63008
ENTPD3	Ectonucleoside triphosphate diphosphohydrolase 3	2.20381
ENTPD6	Ectonucleoside triphosphate diphosphohydrolase 6 (putative function)	3.22657
EPB41L1	Erythrocyte membrane protein band 4.1-like 1	2.20381
EPB41L4A	Erythrocyte membrane protein band 4.1 like 4A	2.01391
EPHB2	EPH receptor B2	2
EPHB4	EPH receptor B4	2.71321
EPHB6	EPH receptor B6	2.2974
EPHX1	Epoxide hydrolase 1, microsomal (xenobiotic)	3.13834
EPN2	Epsin 2::Transcribed locus	2.08493
EPS8L1	EPS8-like 1	2.80889
EPS8L2	EPS8-like 2	4.11246
ERAL1	Era G-protein-like 1 (E. coli)	3.27161
ERCC1	Excision repair cross-complementing rodent repair deficiency, complementation group 1 (includes overlapping antisense sequence)	5.81589
ERN1	Endoplasmic reticulum to nucleus signalling 1	3.22657
ERP29	Endoplasmic reticulum protein 29	2.78949
ETS1	V-ets erythroblastosis virus E26 oncogene homolog 1 (avian)	4.95883
ETS2	V-ets erythroblastosis virus E26 oncogene homolog 2 (avian)	3.89062
ETV3	Ets variant gene 3	2.36199
ETV5	Ets variant gene 5 (ets-related molecule)	2.49666
EVI1	Ecotropic viral integration site 1	4.78991
EVPL	Envoplakin	4.28709
EWSR1	**Ewing sarcoma breakpoint region 1	3.05252
EXOC7	Exocyst complex component 7	5.16941
EXOSC4	Exosome component 4	2.01391
EYA2	Eyes absent homolog 2 (Drosophila)	3.31728
EYA3	Eyes absent homolog 3 (Drosophila)	3.03143
EYA4	**Eyes absent homolog 4 (Drosophila)	4.95883
F2RL1	Coagulation factor II (thrombin) receptor-like 1	3.65533
FADS1	Fatty acid desaturase 1	3.22657
FADS3	Fatty acid desaturase 3	5.06303
FAF1	Fas (TNFRSF6) associated factor 1	2.34567
FAH	Fumarylacetoacetate hydrolase (fumarylacetoacetase)	2.04202
FAHD2A	Fumarylacetoacetate hydrolase domain containing 2A	2.77022
FAM100A	Family with sequence similarity 100, member A	2.17347
FAM21B::RP11-56A21.1	Similar to KIAA0592 protein::family with sequence similarity 21, member B	2.94854
FAM26A	family with sequence similarity 26, member A	3.53081
FAM42B	family with sequence similarity 42, member B	2.17347
FAM48B2::XM_293352	family with sequence similarity 48, member B2	2.46229
FAM55C	Family with sequence similarity 55, member C	4
FAM59A	family with sequence similarity 59, member A	2.14355
FAM62B	Family with sequence similarity 62 (C2 domain containing) member B	4.02782
FAM64A	Family with sequence similarity 64, member A	2.67586
FAM78A	Family with sequence similarity 78, member A	2.11404
FAM79A	Family with sequence similarity 79, member A	3.63008
FAM83A	Family with sequence similarity 83, member A	3.38698
FAM83B	Family with sequence similarity 83, member B	2.28153
FAM91A1	Family with sequence similarity 91, member A1	2.69447
FANCA	Fanconi anemia, complementation group A	2.02792
FARSLB	Phenylalanine-tRNA synthetase-like, beta subunit	2.37841
FASN	Fatty acid synthase	4.02782
FBLIM1	Filamin binding LIM protein 1	3.38698
FBLN1	Fibulin 1	2.92817
FBXL11	F-box and leucine-rich repeat protein 11	2.07053
FBXO11	F-box protein 11	2.20381
FBXO38	F-box protein 38	2.41162
FBXO41	F-box protein 41	2.42839
FBXO44	F-box protein 44	2.32947
FBXW5	F-box and WD-40 domain protein 5	2.31338
FBXW7	F-box and WD-40 domain protein 7 (archipelago homolog, Drosophila)	2.23457
FCN3	Ficolin (collagen/fibrinogen domain containing) 3 (Hakata antigen)	3.70635
FCRL2	Fc receptor-like 2	2.73208
FDPS	Farnesyl diphosphate synthase (farnesyl pyrophosphate synthetase, dimethylallyltranstransferase, geranyltranstransferase)	3.5801
FDX1	Ferredoxin 1	2.47942
FECH	**Ferrochelatase (protoporphyria)	5.38893
FEM1A	Fem-1 homolog a (C.elegans)	2.56685
FEZ1	Fasciculation and elongation protein zeta 1 (zygin I)	3.43426
FFAR3	Free fatty acid receptor 3	3.22657
FGF11	Fibroblast growth factor 11	2
FGFR2	Fibroblast growth factor receptor 2 (bacteria-expressed kinase, keratinocyte growth factor receptor, craniofacial dysostosis 1, Crouzon syndrome, Pfeiffer syndrome, Jackson-Weiss syndrome)	2.88786
FHAD1	Forkhead-associated (FHA) phosphopeptide binding domain 1	2.01391
FHOD3	Formin homology 2 domain containing 3	3.70635
FIBCD1	Fibrinogen C domain containing 1	2.15846
FIS1	Fission 1 (mitochondrial outer membrane) homolog (S. cerevisiae)	2.90795
FKBP10	FK506 binding protein 10, 65 kDa	3.70635
FKBP1A	FK506 binding protein 1A, 12kDa	3.43426
FKBP2	FK506 binding protein 2, 13kDa	2.49666
FKBP8	FK506 binding protein 8, 38kDa	2.60268
FKBP9	FK506 binding protein 9, 63 kDa	2.23457
FKRP	Fukutin related protein	2.04202
FKSG44	FKSG44 gene	2.17347
FLJ10099	Hypothetical protein FLJ10099	2.86791
FLJ10154	Hypothetical protein FLJ10154	2.41162
FLJ12118	hypothetical protein FLJ12118	5.16941
FLJ12616	Hypothetical LOC196707	2
FLJ13224	Hypothetical protein FLJ13224	3.4822
FLJ13391	Hypothetical protein FLJ13391	4.28709
FLJ14640	Hypothetical protein FLJ14640	2.73208
FLJ20254	Hypothetical protein FLJ20254	3.34035
FLJ20294	hypothetical protein FLJ20294	2.12874
FLJ20309	**Hypothetical protein FLJ20309::MRNA; cDNA DKFZp686D22106 (from clone DKFZp686D22106)	2.05623
FLJ20581	Hypothetical protein FLJ20581	2.49666
FLJ20674	Hypothetical protein FLJ20674	2.12874
FLJ20850	hypothetical protein FLJ20850	2.75108
FLJ21820	Hypothetical protein FLJ21820	2.28153
FLJ22222	Hypothetical protein FLJ22222	2.23457
FLJ22531	Hypothetical protein FLJ22531	2.28153
FLJ25169	hypothetical protein FLJ25169	3.16017
FLJ25328	Hypothetical protein LOC148231	2.34567
FLJ25404	hypothetical protein FLJ25404	2.37841
FLJ27465::LRRK1	FLJ27465 protein::Leucine-rich repeat kinase 1	2.36199
FLJ31813::LOC648708	Hypothetical LOC648708::Transcribed locus::hypothetical protein FLJ31813	3.75809
FLJ35348	FLJ35348	3.605
FLJ35390	hypothetical protein FLJ35390	2.62079
FLJ39155	Hypothetical protein FLJ39155	3.43426
FLJ40504	hypothetical protein FLJ40504	2.71321
FLJ44968	FLJ44968 protein	6.02099
FLJ46361	FLJ46361 protein	2.63902
FLNB	**Filamin B, beta (actin binding protein 278)	3.78423
FLOT2	Flotillin 2	2.17347
FNDC4	Fibronectin type III domain containing 4	4.46915
FOSL1	FOS-like antigen 1	2.17347
FOSL2	FOS-like antigen 2	4.89056
FOXA2	Forkhead box A2	2.08493
FOXC2	Forkhead box C2 (MFH-1, mesenchyme forkhead 1)	2.36199
FOXG1A::FOXG1B	**Forkhead box G1A::Forkhead box G1B	2.08493
FOXH1	Forkhead box H1	2
FOXK1	Forkhead box K1	2.28153
FOXK1::RNU13P2	Forkhead box K1::RNA, U13 small nuclear pseudogene 2	2.46229
FPGS	Folylpolyglutamate synthase	2.80889
FRAS1	Fraser syndrome 1	3.16017
FRRS1	Ferric-chelate reductase 1	3.36359
FTSJ1	FtsJ homolog 1 (E. coli)	2.04202
FUS	**Fusion (involved in t(12;16) in malignant liposarcoma)	2.82843
FUT6	Fucosyltransferase 6 (alpha (1,3) fucosyltransferase)	9.44794
FUZ	Fuzzy homolog (Drosophila)	2.25012
FVT1	Follicular lymphoma variant translocation 1	2.07053
FXC1	Fracture callus 1 homolog (rat)	3.16017
FXR2	Fragile X mental retardation, autosomal homolog 2	3.05252
FYN	**FYN oncogene related to SRC, FGR, YES	2.71321
G3BP	Ras-GTPase-activating protein SH3-domain-binding protein	5.81589
G6PC3	Glucose 6 phosphatase, catalytic, 3	2.54912
G6PD	Glucose-6-phosphate dehydrogenase	2.26577
GABARAP	**GABA(A) receptor-associated protein	3.01049
GABRD	Gamma-aminobutyric acid (GABA) A receptor, delta	2
GABRE	Gamma-aminobutyric acid (GABA) A receptor, epsilon	2.17347
GADD45G	Growth arrest and DNA-damage-inducible, gamma	2.08493
GAK	Cyclin G associated kinase	2.90795
GALE	UDP-galactose-4-epimerase	7.6211
GALNT10	**UDP-N-acetyl-alpha-D-galactosamine:polypeptide N-acetylgalactosaminyltransferase 10 (GalNAc-T10)	3.94493
GAMT	Guanidinoacetate N-methyltransferase	3.09513
GANAB	Glucosidase, alpha; neutral AB	2.09943
GANC	glucosidase, alpha; neutral C	3.45815
GAPDH	**Glyceraldehyde-3-phosphate dehydrogenase	5.57897
GAS2L1	Growth arrest-specific 2 like 1	3.05252
GAS6	Growth arrest-specific 6	3.50642
GAS7	Growth arrest-specific 7	2.46229
GATAD2A	**GATA zinc finger domain containing 2A::**Transcribed locus, strongly similar to XP_541922.2 PREDICTED: similar to Transcriptional repressor p66 alpha (Hp66alpha) isoform 1 [Canis familiaris]	2.78949
GBA	Glucosidase, beta; acid (includes glucosylceramidase)	2.32947
GBL	G protein beta subunit-like	3.09513
GCDH	Glutaryl-Coenzyme A dehydrogenase	3.5801
GCNT2	Glucosaminyl (N-acetyl) transferase 2, I-branching enzyme (I blood group)	2.25012
GDF11	Growth differentiation factor 11	2.32947
GDI1	GDP dissociation inhibitor 1	3.01049
GDI2	GDP dissociation inhibitor 2	4.72397
GDNF	Glial cell derived neurotrophic factor	2.2974
GFER	Growth factor, augmenter of liver regeneration (ERV1 homolog, S. cerevisiae)	2.25012
GGCX	Gamma-glutamyl carboxylase	2.39496
GGN	Gametogenetin	2.32947
GH1	growth hormone 1	3.22657
GIPC1	GIPC PDZ domain containing family, member 1	7.21
GJA7	Gap junction protein, alpha 7, 45kDa (connexin 45)	2.08493
GLB1	Galactosidase, beta 1	3.4822
GLS2	Glutaminase 2 (liver, mitochondrial)	2.01391
GLT25D1	Glycosyltransferase 25 domain containing 1	2.17347
GLT8D1	Glycosyltransferase 8 domain containing 1	3.01049
GLTP	Glycolipid transfer protein	5.46416
GLUD2	glutamate dehydrogenase 2	2.49666
GM2A	GM2 ganglioside activator	4.34694
GMFG	Glia maturation factor, gamma	2.14355
GMIP	GEM interacting protein	3.27161
GMPPB	GDP-mannose pyrophosphorylase B	2.63902
GNA11::LOC390876	Guanine nucleotide binding protein (G protein), alpha 11 (Gq class)::similar to 60S ribosomal protein L35	2.58471
GNAI2	Guanine nucleotide binding protein (G protein), alpha inhibiting activity polypeptide 2	2.54912
GNAL	Guanine nucleotide binding protein (G protein), alpha activating activity polypeptide, olfactory type	3.86375
GNAQ	Guanine nucleotide binding protein (G protein), q polypeptide	2.96905
GNB2	Guanine nucleotide binding protein (G protein), beta polypeptide 2	3.05252
GNB5	Guanine nucleotide binding protein (G protein), beta 5	2.01391
GNE	Glucosamine (UDP-N-acetyl)-2-epimerase/N-acetylmannosamine kinase	2.88786
GNG13	Guanine nucleotide binding protein (G protein), gamma 13	2.01391
GNG5	guanine nucleotide binding protein (G protein), gamma 5	2.09943
GNL1	Guanine nucleotide binding protein-like 1	2.15846
GNPDA1	Glucosamine-6-phosphate deaminase 1	2.08493
GNPTG	N-acetylglucosamine-1-phosphate transferase, gamma subunit	2.15846
GOLGA2	Golgi autoantigen, golgin subfamily a, 2	2.69447
GOLGA2L1::LOC92497	Hypothetical protein LOC92497::golgi autoantigen, golgin subfamily a, 2-like 1	3.20428
GOLGA3	Golgi autoantigen, golgin subfamily a, 3	2.65737
GOLPH4	Golgi phosphoprotein 4	2.20381
GON4L	gon-4-like (C.elegans)	2.36199
GOPC	Golgi associated PDZ and coiled-coil motif containing	2.42839
GOSR2	Golgi SNAP receptor complex member 2	2.11404
GOT1	Glutamic-oxaloacetic transaminase 1, soluble (aspartate aminotransferase 1)	2.25012
GOT2	Glutamic-oxaloacetic transaminase 2, mitochondrial (aspartate aminotransferase 2)	4.56305
GPD2	Glycerol-3-phosphate dehydrogenase 2 (mitochondrial)	2.17347
GPR107	G protein-coupled receptor 107	2.62079
GPR108	G protein-coupled receptor 108	4.31691
GPR115	G protein-coupled receptor 115	4.82323
GPR150	G protein-coupled receptor 150	2.44528
GPR153	G protein-coupled receptor 153	3.605
GPR156	G protein-coupled receptor 156	4.19887
GPR161	G protein-coupled receptor 161	2.17347
GPR174	G protein-coupled receptor 174	13.4543
GPR176	G protein-coupled receptor 176	3.63008
GPR50	G protein-coupled receptor 50	2.54912
GPR55	G protein-coupled receptor 55	2.09943
GPSN2	Glycoprotein, synaptic 2	2.75108
GPX1	Glutathione peroxidase 1	2.80889
GPX2	Glutathione peroxidase 2 (gastrointestinal)	2.02792
GPX5	Glutathione peroxidase 5 (epididymal androgen-related protein)	8.28212
GPX6	glutathione peroxidase 6 (olfactory)	4.08405
GRB2	**Growth factor receptor-bound protein 2	3.16017
GRB7	Growth factor receptor-bound protein 7	2.21914
GRHL3	Grainyhead-like 3 (Drosophila)	2
GRIA1	Glutamate receptor, ionotropic, AMPA 1	3.16017
GRIK4	Glutamate receptor, ionotropic, kainate 4	2.80889
GRINA	Glutamate receptor, ionotropic, N-methyl D-asparate-associated protein 1 (glutamate binding)	2.92817
GRIP1	Glutamate receptor interacting protein 1	2.42839
GRLF1	Glucocorticoid receptor DNA binding factor 1	2.36199
GRM1	Glutamate receptor, metabotropic 1	3.63008
GRM2	Glutamate receptor, metabotropic 2	2.09943
GSN	Gelsolin (amyloidosis, Finnish type)	5.65685
GSS	Glutathione synthetase	5.09824
GSTA4	Glutathione S-transferase A4	2.56685
GSTT1::LOC391322	Glutathione S-transferase theta 1::similar to D-dopachrome tautomerase (Phenylpyruvate tautomerase II)	2.65737
GSTZ1	Glutathione transferase zeta 1 (maleylacetoacetate isomerase)	2.11404
GTF2H3	General transcription factor IIH, polypeptide 3, 34kDa	2.12874
GTF2H4	General transcription factor IIH, polypeptide 4, 52kDa	2.05623
GTF2I	general transcription factor II, i	3.01049
GTF2I::WBSCR1	Williams-Beuren syndrome chromosome region 1::general transcription factor II, i	3.63008
GTF2IRD1	GTF2I repeat domain containing 1	2.12874
GTF2IRD2	GTF2I repeat domain containing 2	3.01049
GTF3C1	General transcription factor IIIC, polypeptide 1, alpha 220kDa	2.04202
GTF3C5	General transcription factor IIIC, polypeptide 5, 63kDa	2.37841
GUCA1A	Guanylate cyclase activator 1A (retina)	2.75108
GUK1	Guanylate kinase 1	3.11666
GUSBL2::LOC285749	Glucuronidase, beta-like 2::hypothetical protein LOC285749	2.75108
GYG1	Glycogenin 1	3.55537
GYLTL1B	Glycosyltransferase-like 1B	2.60268
H2AFY2	H2A histone family, member Y2	2.42839
H2BFWT	H2B histone family, member W, testis-specific	2.63902
HACL1	2-hydroxyacyl-CoA lyase 1	2.47942
HAGH	Hydroxyacylglutathione hydrolase	3.05252
HAND1	Heart and neural crest derivatives expressed 1	2.34567
HAO1	Hydroxyacid oxidase (glycolate oxidase) 1	2.08493
HAPLN2	Hyaluronan and proteoglycan link protein 2	2.86791
HAX1	HCLS1 associated protein X-1	2.49666
hCAP-H2	Kleisin beta	2.62079
HCCA2	HCCA2 protein	2.11404
HCN2	Hyperpolarization activated cyclic nucleotide-gated potassium channel 2	3.94493
HDAC10	Histone deacetylase 10	2.04202
HDAC11	Histone deacetylase 11	2.67586
HDAC3	Histone deacetylase 3	2.46229
HDAC7A	Histone deacetylase 7A	2.44528
HDGF	Hepatoma-derived growth factor (high-mobility group protein 1-like)	2.09943
HEATR1::XM_496444	HEAT repeat containing 1	2.39496
HEATR2	HEAT repeat containing 2	3.07375
HEG1	HEG homolog 1 (zebrafish)	2.2974
HELT	Hey-like transcriptional repressor	3.38698
HEMK2	HemK methyltransferase family member 2	3.83706
HERC2P6::XM_496038	hect domain and RLD 2 pseudogene 6	3.13834
HES3	hairy and enhancer of split 3 (Drosophila)	3.27161
HES4	Hairy and enhancer of split 4 (Drosophila)	2.05623
HGS	Hepatocyte growth factor-regulated tyrosine kinase substrate	2.2974
HIPK3	Homeodomain interacting protein kinase 3	2.28153
HIRIP3	HIRA interacting protein 3	2.25012
HIST1H1C	Histone 1, H1c	2.58471
HK2	Hexokinase 2	4.72397
HKR3	GLI-Kruppel family member HKR3	6.54322
HLA-H	major histocompatibility complex, class I, H (pseudogene)	2.14355
HM13	Histocompatibility (minor) 13	3.73213
HMGA1	High mobility group AT-hook 1	4.31691
HMGB3	High-mobility group box 3	2.51403
HMGCL	3-hydroxymethyl-3-methylglutaryl-Coenzyme A lyase (hydroxymethylglutaricaciduria)	6.36429
HMGCS1	3-hydroxy-3-methylglutaryl-Coenzyme A synthase 1 (soluble)	4.11246
HMOX2	Heme oxygenase (decycling) 2	2.25012
HNRPAB	Heterogeneous nuclear ribonucleoprotein A/B	2.26577
HNRPCL1	heterogeneous nuclear ribonucleoprotein C-like 1	2.49666
HNRPU	Heterogeneous nuclear ribonucleoprotein U (scaffold attachment factor A)	2.18859
HOMER3	Homer homolog 3 (Drosophila)	2.75108
HOXB3	homeobox B3	2.26577
HOXB6	homeobox B6	2.34567
HPS4	Hermansky-Pudlak syndrome 4	2.51403
HPS5	Hermansky-Pudlak syndrome 5	2.54912
HS1BP3	HS1-binding protein 3	2.49666
HS322B1A	hypothetical protein HS322B1A	2.04202
HSD11B1	Hydroxysteroid (11-beta) dehydrogenase 1	6.9644
HSF1	Heat shock transcription factor 1	2.60268
HSP90AB1	Heat shock protein 90kDa alpha (cytosolic), class B member 1	2.96905
HSPA4	Heat shock 70kDa protein 4	2.46229
HSPA8::NR_001453	Heat shock 70kDa protein 8	2.65737
HSPA8::NR_001454	Heat shock 70kDa protein 8	2.12874
HSPA9B	Heat shock 70kDa protein 9B (mortalin-2)	4.37717
HSPB1	**Heat shock 27kDa protein 1	2.71321
HSPBP1	Hsp70-interacting protein	2.01391
HSPD1	Heat shock 60kDa protein 1 (chaperonin)	2.28153
HSPG2	Heparan sulfate proteoglycan 2 (perlecan)	4.19887
HTATIP	HIV-1 Tat interacting protein, 60kDa	2
HTF9C	HpaII tiny fragments locus 9C	2.14355
HTR7	5-hydroxytryptamine (serotonin) receptor 7 (adenylate cyclase-coupled)	4.59479
HTR7P	5-hydroxytryptamine (serotonin) receptor 7 pseudogene	2.60268
HTRA1	HtrA serine peptidase 1	9.44794
IBRDC3	IBR domain containing 3	2.23457
ICMT	Isoprenylcysteine carboxyl methyltransferase	3.43426
ID1	Inhibitor of DNA binding 1, dominant negative helix-loop-helix protein	3.01049
IDH2	Isocitrate dehydrogenase 2 (NADP+), mitochondrial::Transcribed locus	2.04202
IDH3G	Isocitrate dehydrogenase 3 (NAD+) gamma	2.82843
IDS	Iduronate 2-sulfatase (Hunter syndrome)	2.37841
IFNAR2	Interferon (alpha, beta and omega) receptor 2	2.32947
IFT140	Intraflagellar transport 140 homolog (Chlamydomonas)	3.13834
IGF1R	Insulin-like growth factor 1 receptor	2.34567
IGF2BP2	Insulin-like growth factor 2 mRNA binding protein 2	2.94854
IGSF11	Immunoglobulin superfamily, member 11	3.43426
IHPK1	Inositol hexaphosphate kinase 1	2.75108
IKBKG	Inhibitor of kappa light polypeptide gene enhancer in B-cells, kinase gamma	2.05623
IL12RB1	Interleukin 12 receptor, beta 1	2.07053
IL17D	Interleukin 17D	2.20381
IL17RC	Interleukin 17 receptor C	2.09943
IL17RE	Interleukin 17 receptor E	3.27161
IL23A	Interleukin 23, alpha subunit p19	2.37841
IL28A	interleukin 28A (interferon, lambda 2)	2.14355
IL3RA	Interleukin 3 receptor, alpha (low affinity)	3.78423
IL4I1	interleukin 4 induced 1	3.38698
IL6R	**Interleukin 6 receptor	2.77022
ILF3	Interleukin enhancer binding factor 3, 90kDa	2.73208
ILK	Integrin-linked kinase	5.9794
ILK::ILK-2	Integrin-linked kinase::integrin-linked kinase-2	2.62079
ILVBL	IlvB (bacterial acetolactate synthase)-like	2.78949
IMPDH2	IMP (inosine monophosphate) dehydrogenase 2	3.11666
INADL	InaD-like (Drosophila)	2.65737
INCENP	Inner centromere protein antigens 135/155kDa	2.54912
INHBA	Inhibin, beta A (activin A, activin AB alpha polypeptide)	3.18215
INPP4A	Inositol polyphosphate-4-phosphatase, type I, 107kDa	2.11404
INPPL1	Inositol polyphosphate phosphatase-like 1	2.86791
INSC	Inscuteable	4.25748
INTS1	Integrator complex subunit 1	2.25012
INTS3	Integrator complex subunit 3	2.36199
IPO9	Importin 9::MRNA; cDNA DKFZp686P1617 (from clone DKFZp686P1617)	2.12874
IQCB1	IQ motif containing B1	2.01391
IQSEC2	IQ motif and Sec7 domain 2	2.25012
IQWD1	IQ motif and WD repeats 1	2.51403
IRF2BP1	Interferon regulatory factor 2 binding protein 1	2.01391
IRF3	Interferon regulatory factor 3	3.18215
IRX2	iroquois homeobox protein 2	2.26577
ISOC2	Isochorismatase domain containing 2	2.92817
ITFG2	Integrin alpha FG-GAP repeat containing 2	2.53151
ITGA2	Integrin, alpha 2 (CD49B, alpha 2 subunit of VLA-2 receptor)::Transcribed locus, strongly similar to NP_002194.1 integrin alpha 2 precursor; Integrin, alpha-2 (CD49B; alpha-2 subunit of VLA-2 receptor; platelet antigen Br) [Homo sapiens]	2.05623
ITGA3	Integrin, alpha 3 (antigen CD49C, alpha 3 subunit of VLA-3 receptor)	6.6807
ITGA7	Integrin, alpha 7	2.09943
ITGB1BP3	Integrin beta 1 binding protein 3	2.94854
ITGB4BP	Integrin beta 4 binding protein	2.82843
ITGB5	**Integrin, beta 5	4.95883
ITM2C	Integral membrane protein 2C	2
ITPKC	Inositol 1,4,5-trisphosphate 3-kinase C	2.69447
ITSN1	Intersectin 1 (SH3 domain protein)	2.20381
JAG2	Jagged 2	2.31338
JAK1	Janus kinase 1 (a protein tyrosine kinase)	2.44528
JAK1::LOC391045	Janus kinase 1 (a protein tyrosine kinase)::similar to Solute carrier family 2, facilitated glucose transporter member 3 (Glucose transporter type 3, brain)	2.56685
JDP2	Jun dimerization protein 2	2.21914
JMJD2A	Jumonji domain containing 2A	2.42839
JOSD2	Josephin domain containing 2	2.42839
JPH2	Junctophilin 2	4
JUB	jub, ajuba homolog (Xenopus laevis)	3.24901
JUN	V-jun sarcoma virus 17 oncogene homolog (avian)	2.25012
JUP	Junction plakoglobin	5.02805
KCNH2	Potassium voltage-gated channel, subfamily H (eag-related), member 2	2.51403
KCNH6	Potassium voltage-gated channel, subfamily H (eag-related), member 6	2.05623
KCNIP2	Kv channel interacting protein 2	2.15846
KCNIP3	Kv channel interacting protein 3, calsenilin	2.69447
KCNJ4	Potassium inwardly-rectifying channel, subfamily J, member 4	2.36199
KCNK12	Potassium channel, subfamily K, member 12	2.34567
KCNK15	Potassium channel, subfamily K, member 15	4.08405
KCNN4	Potassium intermediate/small conductance calcium-activated channel, subfamily N, member 4	6.72717
KCTD11	potassium channel tetramerisation domain containing 11	2.94854
KCTD15	Potassium channel tetramerisation domain containing 15	2.15846
KDELR1	KDEL (Lys-Asp-Glu-Leu) endoplasmic reticulum protein retention receptor 1	4.89056
KEAP1	Kelch-like ECH-associated protein 1	3.89062
KIAA0100	KIAA0100	2.39496
KIAA0146	KIAA0146	3.24901
KIAA0152	KIAA0152	2.11404
KIAA0194	KIAA0194 protein	2.9897
KIAA0258	KIAA0258	2.96905
KIAA0310	KIAA0310	2.01391
KIAA0430	Limkain b1	2.92817
KIAA0738	KIAA0738 gene product	2.01391
KIAA0748	KIAA0748	3.07375
KIAA0753	KIAA0753	3.31728
KIAA0892	**KIAA0892	4.78991
KIAA0984	KIAA0984 protein	3.27161
KIAA1191	KIAA1191	5.89708
KIAA1245	KIAA1245	2.44528
KIAA1429	KIAA1429	3.83706
KIAA1539	KIAA1539	8.28212
KIAA1543	KIAA1543	2.2974
KIAA1609	KIAA1609	2.63902
KIAA1715	KIAA1715	2
KIAA1815	KIAA1815	5.09824
KIAA1822	KIAA1822	4.31691
KIAA1967	KIAA1967	2.15846
KIAA1975	KIAA1975 protein similar to MRIP2	2.54912
KIAA1984	KIAA1984	2.20381
KIF13A	Kinesin family member 13A	3.20428
KIF13B	Kinesin family member 13B	2.02792
KIF1C	Kinesin family member 1C	4.65893
KIF26B	Kinesin family member 26B	3.13834
KIFC3	Kinesin family member C3	2.31338
KIRREL	Kin of IRRE like (Drosophila)	5.02805
KIRREL2	Kin of IRRE like 2 (Drosophila)	2.14355
KITLG	KIT ligand	3.43426
KLC2	Kinesin light chain 2	3.18215
KLF13	Kruppel-like factor 13	2.71321
KLF3	**Kruppel-like factor 3 (basic)	4.28709
KLF6	Kruppel-like factor 6	2.80889
KLHL11	Kelch-like 11 (Drosophila)	2.36199
KLHL18	Kelch-like 18 (Drosophila)	2.17347
KLHL5	Kelch-like 5 (Drosophila)	2.41162
KLK8	Kallikrein 8 (neuropsin/ovasin)	5.31474
KNDC1	Kinase non-catalytic C-lobe domain (KIND) containing 1	2.47942
KNS2	Kinesin 2	2.80889
KPNA6	CDNA FLJ20717 fis, clone HEP18380::Karyopherin alpha 6 (importin alpha 7)	2.14355
KREMEN2	Kringle containing transmembrane protein 2	2.46229
KRT14::KRT19	Keratin 19::keratin 14 (epidermolysis bullosa simplex, Dowling-Meara, Koebner)	10.7779
KRT18	Keratin 18	3.38698
KRT23	Keratin 23 (histone deacetylase inducible)	2.41162
KRT3	keratin 3	2.32947
KRT6E	keratin 6E	2.37841
KRT8L1	keratin 8-like 1	4.25748
KRTAP10-7	keratin associated protein 10-7	3.05252
KRTAP10-9	keratin associated protein 10-9	2.14355
KRTAP2-3	keratin associated protein 2-3	2.23457
KRTAP4-1::KRTAP9-1	keratin associated protein 4-1::keratin associated protein 9-1	2.01391
KRTAP6-3	keratin associated protein 6-3	2.14355
Kua-UEV::UBE2V1	**Ubiquitin-conjugating enzyme E2 variant 1::ubiquitin-conjugating enzyme E2 variant 1	2.15846
LAMA3	Laminin, alpha 3	7.26015
LAMP1	Lysosomal-associated membrane protein 1	2.65737
LARP5	**La ribonucleoprotein domain family, member 5	4.89056
LASS2	LAG1 longevity assurance homolog 2 (S. cerevisiae)	3.73213
LASS5	LAG1 longevity assurance homolog 5 (S. cerevisiae)	2.73208
LATS2	LATS, large tumor suppressor, homolog 2 (Drosophila)	2.54912
LCE1A	late cornified envelope 1A	2.34567
LCMT1	Leucine carboxyl methyltransferase 1	2.49666
LDB1	LIM domain binding 1	2.20381
LDB3	LIM domain binding 3	2.77022
LDHC	lactate dehydrogenase C	3.36359
LETM1	Leucine zipper-EF-hand containing transmembrane protein 1	2.42839
LGALS3BP	Lectin, galactoside-binding, soluble, 3 binding protein	2.63902
LGMN	Legumain	2.2974
LHX3	LIM homeobox 3	3.07375
LIM2	Lens intrinsic membrane protein 2, 19kDa	2.01391
LIMD1	LIM domains containing 1	2.21914
LIMK2	LIM domain kinase 2	9.38268
LLGL1	Lethal giant larvae homolog 1 (Drosophila)	2.42839
LMAN1	Lectin, mannose-binding, 1	2.26577
LMAN2L	Lectin, mannose-binding 2-like	3.01049
LMNA	Lamin A/C::Transcribed locus	2.25012
LMO6	LIM domain only 6	2.41162
LOC112703::LOC284361	Hematopoietic signal peptide-containing::hypothetical protein BC004941	4.89056
LOC113444	Hypothetical protein BC011880	2.56685
LOC115098	Hypothetical protein BC013949	3.13834
LOC115110	hypothetical protein LOC115110	3.18215
LOC116143	Monad	2.01391
LOC122038	similar to Mitochondrial import receptor subunit TOM22 homolog (Translocase of outer membrane 22 kDa subunit homolog) (hTom22) (1C9-2)	3.03143
LOC126208	Hypothetical protein LOC126208	4
LOC126537	similar to cytochrome P-450	2.09943
LOC127545	similar to ribosomal protein L18a	2.21914
LOC128136	similar to Hydroxymethylglutaryl-CoA synthase, cytoplasmic (HMG-CoA synthase) (3-hydroxy-3-methylglutaryl coenzyme A synthase)	3.41054
LOC129293	**Hypothetical protein LOC129293	2.05623
LOC129607	Hypothetical protein LOC129607	2.8481
LOC130429	similar to laminin receptor 1 (ribosomal protein SA)	2.69447
LOC131185	similar to UV excision repair protein RAD23 homolog B (hHR23B) (XP-C repair complementing complex 58 kDa protein) (p58)	2.07053
LOC131973	similar to rhomboid family 1	2.25012
LOC133185	similar to calmodulin regulated spectrin-associated protein 1-like 1	2.63902
LOC138972	similar to centaurin, gamma 2 isoform 2	2.28153
LOC143243	similar to Eukaryotic translation initiation factor 5A (eIF-5A) (eIF-4D) (Rev-binding factor)	2.36199
LOC143678	Hypothetical LOC143678	2.63902
LOC147468	similar to WW domain binding protein 2	2.75108
LOC148490	hypothetical protein LOC148490	2.15846
LOC148638	hypothetical protein LOC148638	2.42839
LOC151320	similar to Nucleolar transcription factor 1 (Upstream binding factor 1) (UBF-1) (Autoantigen NOR-90)	2.82843
LOC152578	hypothetical protein LOC152578	2.32947
LOC153027	similar to splicing-related factor RNPS1	2.21914
LOC153095::PAIP2	**Poly(A) binding protein interacting protein 2::hypothetical protein BC007764	4.72397
LOC158301	hypothetical protein LOC158301	3.63008
LOC158402	Hypothetical protein LOC158402	2.54912
LOC158825	Hypothetical LOC158825	3.03143
LOC158863	hypothetical protein LOC158863	2.05623
LOC160313	keratin 19 pseudogene	5.50217
LOC162632	TL132-like	3.24901
LOC166994::LOC646652::U21556	Integral membrane glycoprotein-like::integral membrane glycoprotein-like	2.42839
LOC196463	Hypothetical protein LOC196463	3.05252
LOC196549	Similar to hypothetical protein FLJ20897	2.47942
LOC197350	hypothetical protein LOC197350	2.20381
LOC199725	hypothetical protein LOC199725	2.46229
LOC200609	hypothetical protein LOC200609	2.54912
LOC201175	hypothetical protein LOC201175	2.46229
LOC202051	Hypothetical protein LOC202051	2.75108
LOC203076	similar to RIKEN cDNA 4930578I06	2.56685
LOC203510	similar to high-mobility group box 3	2.18859
LOC221955	KCCR13L	2
LOC222052	similar to Tetratricopeptide repeat protein 4 (TPR repeat protein 4)	4.78991
LOC222699	transducer of erbB-2 2 related gene	4.46915
LOC253044::LRRN6A	Leucine rich repeat neuronal 6A::hypothetical protein LOC253044	7.3615
LOC254559	Homo sapiens, clone IMAGE:5430277, mRNA::hypothetical protein LOC254559	5.06303
LOC257407	Hypothetical protein LOC257407	3.09513
LOC283604	hypothetical LOC283604	3.4822
LOC283801	similar to rhophilin-like protein; RhoB effector; rhophilin-2; rhophilin 2	2.07053
LOC283867	hypothetical protein LOC283867	4.25748
LOC283970	hypothetical protein LOC283970	2.31338
LOC284017	hypothetical protein LOC284017	5.31474
LOC284233	hypothetical protein LOC284233	2.28153
LOC284260	hypothetical gene supported by BC011527; BC021928; BC011527; BC021928	4.65893
LOC284336::POU2F2	POU domain, class 2, transcription factor 2::hypothetical protein LOC284336	2.26577
LOC284352	Hypothetical protein LOC284352	3.07375
LOC284428	similar to methyl-CpG binding domain protein 3-like 2	2.17347
LOC284600	hypothetical protein LOC284600	2.08493
LOC284837	hypothetical protein LOC284837	2.56685
LOC285053	similar to ribosomal protein L18a	2.12874
LOC285178	Hypothetical protein LOC285178	2.9897
LOC285253	similar to SPBPJ4664.02	2.90795
LOC285527	hypothetical protein LOC285527	2.32947
LOC285647	suppressor of defective silencing 3 pseudogene	2.31338
LOC285733	Hypothetical protein LOC285733	3.27161
LOC286068	hypothetical protein LOC286068	2.2974
LOC339047	hypothetical protein LOC339047	2.20381
LOC339237	similar to Envoplakin (210 kDa paraneoplastic pemphigus antigen) (p210) (210 kDa cornified envelope precursor)	2.25012
LOC339260	Hypothetical protein LOC339260	3.38698
LOC340096	similar to HIStone family member (his-72)	2.58471
LOC340192	IQ calmodulin-binding motif containing protein 1 pseudogene	2.18859
LOC340518	similar to Arachidonate 15-lipoxygenase (Arachidonate omega-6 lipoxygenase) (15-LOX)	2.01391
LOC341306	similar to ribosomal protein L10	2.26577
LOC341784	similar to eukaryotic translation initiation factor 4A, isoform 1	2.31338
LOC342346	hypothetical LOC342346	13.2691
LOC342669	similar to leucine-rich repeat-containing 3	2.05623
LOC344165	similar to anaphase promoting complex subunit 1	3.24901
LOC344227::LOC653269	Similar to protein expressed in prostate, ovary, testis, and placenta 15::similar to POTE2A	3.22657
LOC344371	similar to ADP/ATP translocase 2 (Adenine nucleotide translocator 2) (ANT 2) (ADP,ATP carrier protein 2) (Solute carrier family 25 member 5) (ADP,ATP carrier protein, fibroblast isoform)	4.28709
LOC344423	similar to ribosomal protein S12	2.20381
LOC345375	similar to RE32881p	3.16017
LOC345430	similar to Keratin, type I cytoskeletal 18 (Cytokeratin-18) (CK-18) (Keratin-18) (K18)	3.29436
LOC345537	similar to TNF receptor-associated factor 4 isoform 1	4.31691
LOC345576	similar to ubiquitin specific protease 7 (herpes virus-associated)	2.36199
LOC345645	similar to peptidase (prosome, macropain) 26S subunit, ATPase 1	3.43426
LOC345711	similar to ankyrin repeat domain 33	2.01391
LOC347273	similar to RIKEN cDNA 2310039E09	5.27803
LOC347544	similar to ribosomal protein L18a	2.15846
LOC374395	Similar to RIKEN cDNA 1810059G22	2
LOC375449::MAST4	Microtubule associated serine/threonine kinase family member 4::Similar to microtubule associated testis specific serine/threonine protein kinase::Transcribed locus	3.91768
LOC387637::LOC387703	similar to ATP-dependent DNA helicase II, 70 kDa subunit (Lupus Ku autoantigen protein p70) (Ku70) (70 kDa subunit of Ku antigen) (Thyroid-lupus autoantigen) (TLAA) (CTC box binding factor 75 kDa subu::similar to Eukaryotic translation initiation factor 4B	2.15846
LOC387648	similar to supervillin isoform 2; membrane-associated F-actin binding protein p205; archvillin	2.02792
LOC387845	similar to eukaryotic translation elongation factor 1 alpha 1	4.95883
LOC388248	similar to Rho GTPase activating protein 21	3.36359
LOC388275	similar to Heterogeneous nuclear ribonucleoprotein A1 (Helix-destabilizing protein) (Single-strand binding protein) (hnRNP core protein A1) (HDP-1) (Topoisomerase-inhibitor suppressed)	5.24157
LOC388429	hypothetical LOC388429	2.28153
LOC388444	similar to CG13076-PA, isoform A	2.54912
LOC388454	hypothetical LOC388454	2.49666
LOC388514	similar to cytochrome P450, family 4, subfamily F, polypeptide 12	2.01391
LOC388610	Hypothetical LOC388610	2.56685
LOC388790	hypothetical LOC388790	2.02792
LOC388847	similar to breakpoint cluster region isoform 1	4.16986
LOC388889	hypothetical LOC388889	2.14355
LOC388906	Hypothetical gene supported by BC039496	3.01049
LOC388966	similar to hypothetical protein FLJ20296	2.32947
LOC389031	myosin	5.77572
LOC389039	similar to CDNA sequence BC043098	2.09943
LOC389049	similar to Probable mitochondrial import receptor subunit TOM40 homolog (Translocase of outer membrane 40 kDa subunit homolog) (Haymaker protein) (p38.5)	3.22657
LOC389053	similar to heterogeneous nuclear ribonucleoprotein K	2.73208
LOC389107	similar to CG2720-PA	2.78949
LOC389143	hypothetical LOC389143	2.04202
LOC389217	similar to SET protein (Phosphatase 2A inhibitor I2PP2A) (I-2PP2A) (Template-activating factor I) (TAF-I) (HLA-DR associated protein II) (PHAPII) (Inhibitor of granzyme A-activated DNase) (IGAAD)	2
LOC389243	hypothetical LOC389243	3.01049
LOC389264	hypothetical LOC389264	4.02782
LOC389268	hypothetical LOC389268	2.23457
LOC389310	hypothetical LOC389310	2.08493
LOC389322	similar to heterogeneous nuclear ribonucleoprotein K	4.50023
LOC389385	similar to Cytosol aminopeptidase (Leucine aminopeptidase) (LAP) (Leucyl aminopeptidase) (Proline aminopeptidase) (Prolyl aminopeptidase)	2.18859
LOC389636	hypothetical LOC389636	2.02792
LOC389695	hypothetical LOC389695	2.14355
LOC389819	similar to Contactin associated protein-like 3 precursor (Cell recognition molecule Caspr3)	2.63902
LOC389953	similar to Ribosome biogenesis protein BMS1 homolog	2.05623
LOC390006	similar to peptidylprolyl isomerase A isoform 1	2.25012
LOC390121	similar to RIKEN cDNA 0610012A05	2.23457
LOC390218	similar to Interferon-induced transmembrane protein 3 (Interferon-inducible protein 1-8U)	2.9897
LOC390250	similar to DNA directed RNA polymerase II polypeptide E	3.94493
LOC390277	similar to Bcl-2 homologous antagonist/killer (Apoptosis regulator BAK) (Bcl-2-like 7 protein)	2.9897
LOC390294	similar to heterogeneous nuclear ribonucleoprotein AB isoform b	2.49666
LOC390298	similar to Mitochondrial import inner membrane translocase subunit Tim17 B (JM3)	2.94854
LOC390363	similar to chloride intracellular channel 1	4.82323
LOC390387	similar to Striatin	3.16017
LOC390529	similar to protein kinase related to Raf protein kinases; Method: conceptual translation supplied by author	2.63902
LOC390530	similar to Ig heavy chain V-I region HG3 precursor	2.96905
LOC390577	similar to RIKEN cDNA 1110054N06	2.11404
LOC390861	similar to cytoplasmic beta-actin	5.6962
LOC390896	similar to Cytochrome P450 4F3 (CYPIVF3) (Leukotriene-B(4) omega-hydroxylase) (Leukotriene-B(4) 20-monooxygenase) (Cytochrome P450-LTB-omega)	2.09943
[truncated: 1,296 more rows]

## Sheet: 96 hr up
Gene symbol	Gene name	Fold change
[truncated: 2,299 more rows]

[truncated: 1 more sheets: 96 hr down]
